# Supplementary material for: Gene silencing by EZH2 suppresses TGF-β activity within the decidua to avert pregnancy-adverse wound healing at the maternal-fetal interface
Source: Cell Rep. Author manuscript; Available in PMC 2022 Feb 11. (PMC8833843; doi:10.1016/j.celrep.2022.110329)
Supplement: 2 [file NIHMS1776715-supplement-2.xlsx]

## Sheet: 1. UP in Ezh2 cKO decidua
Ensembl_ID	Gene	FDR	Log2 fold change	H3K27me3 target in DSCs? (Nancy et al.)	Fibroblast activation marker? (Peyser et al.)	Fibroblast activation marker? (Tsukui et al.)
ENSMUSG00000047562	Mmp10	8.15581e-07	6.15461
ENSMUSG00000045589	Frrs1l	7.43476e-06	5.85518
ENSMUSG00000029371	Cxcl5	1.74648e-09	4.98386	YES
ENSMUSG00000047894	Ang2	0.000201934	4.6222
ENSMUSG00000075394	Hoxc4	0.0146807	4.52985
ENSMUSG00000039013	Siglecf	0.00210619	4.4632
ENSMUSG00000040569	Slc26a7	2.61691e-30	4.34892
ENSMUSG00000043461	Sptssb	2.05655e-06	4.30244
ENSMUSG00000020123	Avpr1a	0.00436419	4.17642
ENSMUSG00000032854	Ugt8a	3.91665e-12	4.12925
ENSMUSG00000061535	C1qtnf7	1.56197e-39	4.11272	YES
ENSMUSG00000045215	Asxl3	0.000111861	3.98967	YES
ENSMUSG00000079173	Zan	0.0324514	3.86726
ENSMUSG00000003282	Plag1	7.10642e-56	3.84751
ENSMUSG00000025930	Msc	2.74557e-05	3.80252	YES
ENSMUSG00000037379	Spon2	2.88928e-48	3.76782
ENSMUSG00000027596	a	4.12542e-06	3.75604
ENSMUSG00000022829	Stxbp5l	0.000129982	3.72649
ENSMUSG00000100241	Slc18a3	7.04669e-09	3.70608
ENSMUSG00000062184	Hs6st2	8.61574e-08	3.6751
ENSMUSG00000020581	Agr2	0.0461072	3.5813
ENSMUSG00000029671	Wnt16	2.48042e-09	3.56485
ENSMUSG00000071317	Bves	1.92435e-11	3.51524	YES
ENSMUSG00000028255	Clca1	7.48828e-06	3.50917
ENSMUSG00000021347	Prl7b1	6.27697e-06	3.49498
ENSMUSG00000062082	Cd200r4	1.19956e-09	3.47275
ENSMUSG00000021367	Edn1	4.05497e-18	3.45085
ENSMUSG00000021702	Thbs4	4.06154e-19	3.42243
ENSMUSG00000022619	Mapk8ip2	1.60368e-13	3.3652
ENSMUSG00000056380	Gpr50	1.26159e-11	3.34239
ENSMUSG00000064294	Aox3	3.23312e-21	3.28364
ENSMUSG00000059430	Actg2	4.90119e-23	3.27641		YES
ENSMUSG00000044303	Cdkn2a	5.67592e-20	3.24778
ENSMUSG00000044067	Gpr22	0.000215976	3.22102
ENSMUSG00000020000	Moxd1	1.16308e-21	3.20848
ENSMUSG00000004814	Ccl24	7.49312e-10	3.18354
ENSMUSG00000021919	Chat	0.00297476	3.1787
ENSMUSG00000043613	Mmp3	0.00273545	3.09821
ENSMUSG00000090223	Pcp4	5.44536e-05	3.08157
ENSMUSG00000032243	Itga11	1.03096e-23	3.04851	YES
ENSMUSG00000028186	Uox	0.0204459	3.03904
ENSMUSG00000037747	Phyhipl	5.37904e-09	3.03402
ENSMUSG00000027833	Shox2	7.0078e-12	3.0322
ENSMUSG00000020953	Coch	0.00626156	3.02636
ENSMUSG00000032334	Loxl1	4.16626e-43	3.02519	YES
ENSMUSG00000004031	Brinp2	0.00239851	2.98568
ENSMUSG00000030351	Tspan11	0.00298604	2.95108	YES
ENSMUSG00000044103	Il1f9	0.00224441	2.94029
ENSMUSG00000048387	Osr1	3.0197e-19	2.88857	YES
ENSMUSG00000047686	Zcchc5	8.30439e-20	2.88657
ENSMUSG00000036578	Fxyd7	0.00102892	2.86975	YES
ENSMUSG00000041986	Elmod1	5.55675e-06	2.86253
ENSMUSG00000029832	Nfe2l3	3.38614e-10	2.81637
ENSMUSG00000061062	Gm10093	0.00761797	2.80231
ENSMUSG00000056174	Col8a2	2.51297e-18	2.7822	YES
ENSMUSG00000034919	Ttc22	5.16687e-05	2.76987
ENSMUSG00000033578	Tmem35a	9.94705e-21	2.76515
ENSMUSG00000099032	Tcf24	1.47023e-29	2.74634	YES
ENSMUSG00000030043	Tacr1	1.99992e-05	2.72918
ENSMUSG00000022309	Angpt1	4.6081e-11	2.71939
ENSMUSG00000048402	Gli2	5.11885e-22	2.71763	YES
ENSMUSG00000050473	Slc35d3	2.12603e-07	2.70371
ENSMUSG00000022875	Kng1	0.00997523	2.69963
ENSMUSG00000007682	Dio2	6.50366e-09	2.66279
ENSMUSG00000034687	Fras1	2.64753e-19	2.66216	YES
ENSMUSG00000032719	Sbspon	8.25197e-06	2.63972
ENSMUSG00000037843	Vstm2l	0.00630557	2.59979
ENSMUSG00000037446	Tulp1	3.30883e-13	2.58876	YES
ENSMUSG00000074607	Tox2	6.86155e-06	2.57814
ENSMUSG00000069259	Prl6a1	0.00413605	2.57313
ENSMUSG00000028364	Tnc	5.64514e-06	2.55284		YES	YES
ENSMUSG00000079042	Apela	3.50346e-09	2.53474
ENSMUSG00000054793	Cadm4	5.32475e-06	2.53103
ENSMUSG00000043456	Zfp536	3.98457e-05	2.52666
ENSMUSG00000026586	Prrx1	8.83231e-31	2.52629	YES		YES
ENSMUSG00000020614	Fam20a	2.61691e-30	2.51566
ENSMUSG00000029260	Ugt2b34	0.0384175	2.51385
ENSMUSG00000032978	Guca2b	0.0257533	2.50223
ENSMUSG00000025932	Eya1	9.60603e-05	2.50216
ENSMUSG00000062296	Trank1	6.62405e-05	2.50097
ENSMUSG00000031994	Adamts8	8.08024e-05	2.48756	YES
ENSMUSG00000026204	Ptprn	5.18989e-08	2.48166
ENSMUSG00000049420	Tmem200a	7.35069e-10	2.47414	YES
ENSMUSG00000006411	Nectin4	5.18607e-08	2.47261
ENSMUSG00000041984	Rptn	0.00328864	2.46103
ENSMUSG00000027996	Sfrp2	4.20906e-09	2.46055
ENSMUSG00000026343	Gpr39	9.88637e-08	2.41518	YES
ENSMUSG00000031972	Acta1	8.53938e-06	2.41399
ENSMUSG00000040133	Gpr176	2.13502e-16	2.40207
ENSMUSG00000031558	Slit2	9.20518e-07	2.39994
ENSMUSG00000017493	Igfbp4	1.08158e-23	2.38652
ENSMUSG00000024990	Rbp4	2.75584e-17	2.38276
ENSMUSG00000037451	Slc22a20	0.0352518	2.36981
ENSMUSG00000020866	Cac1g	5.07116e-09	2.36806
ENSMUSG00000006435	Neurl1a	6.96397e-14	2.3634
ENSMUSG00000025321	Itgb8	1.60377e-10	2.34341
ENSMUSG00000026621	Marc1	1.6179e-05	2.32782
ENSMUSG00000053338	Tarm1	0.0255354	2.30893
ENSMUSG00000026173	Plcd4	1.46955e-06	2.30283
ENSMUSG00000032085	Tagln	5.64536e-12	2.30154		YES
ENSMUSG00000094910	D430019H16Rik	2.7043e-05	2.297
ENSMUSG00000032500	Dclk3	5.58539e-07	2.29313
ENSMUSG00000039672	Kcne2	0.00379099	2.29128
ENSMUSG00000044976	Wdr72	6.10767e-08	2.28935
ENSMUSG00000067818	Myl9	1.25527e-17	2.2797	YES
ENSMUSG00000052316	Lrrc15	0.00180002	2.2768	YES
ENSMUSG00000028519	Dab1	0.000760478	2.2758
ENSMUSG00000037996	Slc24a2	2.45723e-06	2.27074
ENSMUSG00000011154	Cfap161	1.55909e-05	2.26643
ENSMUSG00000000402	Egfl6	6.35036e-05	2.26534
ENSMUSG00000021943	Gdf10	1.09686e-10	2.25153	YES
ENSMUSG00000040495	Chrm4	0.00127994	2.24075
ENSMUSG00000048988	Elfn1	0.00132463	2.23392
ENSMUSG00000021553	Slc28a3	0.00174175	2.22898
ENSMUSG00000029005	Draxin	2.03356e-07	2.22323
ENSMUSG00000027408	Cpxm1	1.72419e-12	2.21573	YES
ENSMUSG00000049511	Htr1b	0.0053532	2.2041
ENSMUSG00000058952	Cfi	0.0201444	2.19757
ENSMUSG00000000901	Mmp11	1.6016e-11	2.18501	YES
ENSMUSG00000063564	Col23a1	8.69549e-09	2.16942
ENSMUSG00000039103	Nexn	0.000284102	2.16705	YES
ENSMUSG00000032496	Ltf	2.37417e-05	2.1604
ENSMUSG00000049690	Nckap5	8.85928e-09	2.15611
ENSMUSG00000048834	Vstm2a	0.000320374	2.15273	YES
ENSMUSG00000063142	Kcnma1	5.43859e-13	2.14915	YES
ENSMUSG00000057378	Ryr3	0.000203149	2.14217
ENSMUSG00000034810	Scn7a	1.03928e-09	2.14104
ENSMUSG00000050069	Grem2	1.35376e-09	2.13338
ENSMUSG00000053441	Adamts19	0.000697956	2.13007	YES
ENSMUSG00000026587	Astn1	0.00318248	2.12662
ENSMUSG00000045903	Npas4	0.0194907	2.12599
ENSMUSG00000029055	Plch2	2.67064e-05	2.11221
ENSMUSG00000020333	Acsl6	0.00365967	2.10968
ENSMUSG00000034584	Exph5	4.37941e-06	2.10449	YES
ENSMUSG00000029563	Foxp2	0.0156688	2.09985
ENSMUSG00000021130	Galnt16	1.5652e-15	2.09587	YES
ENSMUSG00000028635	Edn2	0.00189452	2.08784
ENSMUSG00000031089	Slc6a14	0.00229261	2.08376
ENSMUSG00000066438	Plekhd1	0.00631924	2.07451	YES
ENSMUSG00000066705	Fxyd6	3.61552e-14	2.07179	YES
ENSMUSG00000058145	Adamts17	3.58931e-14	2.07057
ENSMUSG00000030607	Acan	0.0305201	2.06719
ENSMUSG00000026109	Tmeff2	1.0929e-10	2.06259
ENSMUSG00000028883	Sema3a	4.12697e-24	2.05791
ENSMUSG00000011632	Pinlyp	0.0174574	2.05455
ENSMUSG00000028264	Spaca1	0.000869331	2.05391
ENSMUSG00000048355	Arxes1	4.19183e-12	2.05087
ENSMUSG00000028600	Podn	0.000198816	2.04848
ENSMUSG00000044313	Mab21l3	9.50681e-08	2.04809
ENSMUSG00000039533	Mmd2	0.0158543	2.03866
ENSMUSG00000029307	Dmp1	0.00182419	2.0384
ENSMUSG00000022057	Adamdec1	2.81617e-06	2.03018
ENSMUSG00000054667	Irs4	0.000526032	2.02695
ENSMUSG00000001870	Ltbp1	1.54595e-09	2.01947	YES
ENSMUSG00000055254	Ntrk2	3.98285e-32	2.01947	YES
ENSMUSG00000000184	Ccnd2	7.17113e-14	2.00878
ENSMUSG00000038112	AW551984	6.62752e-15	2.00357
ENSMUSG00000022996	Wnt10b	1.57509e-09	2.00093
ENSMUSG00000032271	Nnmt	6.94311e-14	1.99029
ENSMUSG00000046491	C1qtnf2	5.41131e-22	1.98357
ENSMUSG00000038677	Scube3	8.82945e-12	1.98286
ENSMUSG00000021464	Ror2	1.79095e-13	1.98174	YES
ENSMUSG00000027520	Zdbf2	1.07705e-06	1.97916
ENSMUSG00000029188	Slc34a2	0.00536437	1.97711
ENSMUSG00000021125	Arg2	0.000437193	1.97432
ENSMUSG00000017692	Rhbdl3	5.41767e-08	1.96831	YES
ENSMUSG00000073802	Cdkn2b	9.32305e-08	1.96827
ENSMUSG00000041293	Adgrf1	0.00563003	1.94555
ENSMUSG00000029121	Crmp1	2.50021e-08	1.94554
ENSMUSG00000027513	Pck1	0.00353801	1.93696
ENSMUSG00000029602	Rasal1	7.0713e-07	1.93589
ENSMUSG00000031613	Hpgd	4.14216e-12	1.93052	YES
ENSMUSG00000046561	Arsj	4.05497e-18	1.92953
ENSMUSG00000046456	Tmem150b	0.000387638	1.92068
ENSMUSG00000079330	Lemd1	0.0117967	1.91929
ENSMUSG00000026443	Lrrn2	1.43347e-10	1.90702	YES
ENSMUSG00000026579	F5	0.000188527	1.90575
ENSMUSG00000022949	Clic6	3.53632e-11	1.90101
ENSMUSG00000015879	Fam184b	4.17236e-07	1.89993
ENSMUSG00000035020	Epgn	0.0171618	1.89588
ENSMUSG00000028871	Rspo1	3.25111e-07	1.89043	YES
ENSMUSG00000034457	Eda2r	2.59301e-13	1.88169
ENSMUSG00000028766	Alpl	1.03406e-09	1.86878
ENSMUSG00000019989	Enpp3	0.000627035	1.8639
ENSMUSG00000050050	Ccdc158	6.21566e-05	1.8626
ENSMUSG00000090066	1110002E22Rik	0.00170621	1.86253
ENSMUSG00000018623	Mmp7	0.0305508	1.84959
ENSMUSG00000022494	Shisa9	0.0239731	1.8261
ENSMUSG00000042254	Cilp	1.1956e-05	1.81797			YES
ENSMUSG00000051397	Tacstd2	4.78463e-08	1.81445
ENSMUSG00000029844	Hoxa1	0.000968205	1.81381
ENSMUSG00000015957	Wnt11	0.0019366	1.81183
ENSMUSG00000021720	Rnf180	0.000111861	1.81132
ENSMUSG00000028644	Ermap	4.86528e-06	1.80251
ENSMUSG00000001349	Cnn1	0.0201444	1.80238
ENSMUSG00000090084	Srpx	9.32676e-08	1.8003
ENSMUSG00000025576	Rbfox3	0.00174769	1.79762
ENSMUSG00000060284	Sp7	0.00348052	1.79753
ENSMUSG00000026984	Il1f6	0.00782156	1.79298
ENSMUSG00000027971	Ndst4	7.04166e-05	1.78116
ENSMUSG00000033491	Prss35	0.00272544	1.77338
ENSMUSG00000016150	Tenm1	0.00128325	1.76837
ENSMUSG00000034780	B3galt1	6.93762e-06	1.76435	YES
ENSMUSG00000019577	Pdk4	2.5185e-11	1.7617
ENSMUSG00000071714	Csf2rb2	7.23643e-08	1.75998
ENSMUSG00000014198	Zfp385c	0.000228726	1.75983
ENSMUSG00000081683	Fzd10	2.85398e-05	1.75728
ENSMUSG00000052430	Bmpr1b	0.00217961	1.75639	YES
ENSMUSG00000027347	Rasgrp1	2.01582e-09	1.75366
ENSMUSG00000028266	Lmo4	7.0066e-22	1.75233
ENSMUSG00000054855	Rnd1	2.24451e-09	1.7451
ENSMUSG00000027171	Prrg4	0.00216864	1.73751
ENSMUSG00000005640	Insrr	1.85758e-06	1.73167
ENSMUSG00000078591	Hs3st4	0.0137981	1.72949
ENSMUSG00000066607	6030419C18Rik	1.74648e-09	1.72928	YES
ENSMUSG00000020684	Rasl10b	0.00318855	1.72165
ENSMUSG00000057716	Tmem178b	0.00762925	1.71812
ENSMUSG00000058589	Anks1b	0.000350629	1.71247
ENSMUSG00000045414	1190002N15Rik	1.72261e-07	1.71097
ENSMUSG00000050635	Sprr2f	0.0394777	1.70962
ENSMUSG00000016995	Matn4	0.00224441	1.69471
ENSMUSG00000026259	Ngef	3.22825e-05	1.69259
ENSMUSG00000027702	Lrrc34	0.000221909	1.68467
ENSMUSG00000031028	Tub	4.28673e-05	1.6778
ENSMUSG00000001986	Gria3	2.03578e-09	1.67779
ENSMUSG00000053475	Tnfaip6	1.7045e-07	1.6748
ENSMUSG00000035783	Acta2	2.67662e-06	1.67161	YES	YES
ENSMUSG00000071506	Tmem139	0.0162464	1.67147
ENSMUSG00000022525	Hrasls	0.00149148	1.66502
ENSMUSG00000022037	Clu	4.7021e-14	1.66115
ENSMUSG00000026417	Pigr	6.80949e-05	1.65951
ENSMUSG00000024998	Plce1	3.80328e-22	1.65252	YES
ENSMUSG00000022651	Retnlg	0.0351825	1.64675
ENSMUSG00000029868	Trpv6	5.59584e-05	1.64266
ENSMUSG00000041670	Rims1	0.00310764	1.64214	YES
ENSMUSG00000021792	Fam213a	3.3757e-17	1.63225
ENSMUSG00000033676	Gabrb3	0.000123814	1.63043
ENSMUSG00000026399	Cd55	4.78099e-08	1.62948
ENSMUSG00000058897	Col25a1	0.0060257	1.62238
ENSMUSG00000018411	Mapt	2.02339e-15	1.62192
ENSMUSG00000033053	1700028P14Rik	0.0399893	1.62045
ENSMUSG00000068748	Ptprz1	0.000855456	1.62017
ENSMUSG00000067586	S1pr3	8.65947e-11	1.61931
ENSMUSG00000031026	Trim66	0.045966	1.6168
ENSMUSG00000027188	Pamr1	1.53071e-11	1.61632	YES
ENSMUSG00000032717	Mdfi	3.49004e-09	1.6152
ENSMUSG00000026068	Il18rap	1.50832e-05	1.61482
ENSMUSG00000102692	Dchs2	0.0178921	1.61477	YES
ENSMUSG00000063594	Gng8	1.92051e-10	1.61103
ENSMUSG00000001520	Nrip2	3.43538e-08	1.61035
ENSMUSG00000022330	Osr2	7.45338e-08	1.60867	YES
ENSMUSG00000037206	Islr	3.29962e-13	1.60765			YES
ENSMUSG00000028289	Epha7	2.7804e-08	1.60516
ENSMUSG00000001763	Tspan33	0.00140562	1.59983
ENSMUSG00000024833	Pola2	1.96771e-11	1.59818
ENSMUSG00000000392	Fap	0.00341018	1.5974	YES
ENSMUSG00000022229	Atp12a	0.00214245	1.59033
ENSMUSG00000026768	Itga8	2.55462e-13	1.58221	YES
ENSMUSG00000056758	Hmga2	0.000252447	1.57892
ENSMUSG00000031112	Stk26	7.48602e-05	1.57685
ENSMUSG00000021763	BC067074	0.00102831	1.57368
ENSMUSG00000051041	Olfml1	9.64864e-05	1.56921
ENSMUSG00000052135	Foxo6	0.000817867	1.56559
ENSMUSG00000027230	Creb3l1	0.00018826	1.56507	YES
ENSMUSG00000039200	Atf7ip2	0.0387874	1.56374
ENSMUSG00000075324	Fign	4.02557e-05	1.55127	YES
ENSMUSG00000028464	Tpm2	2.48464e-08	1.54711	YES	YES
ENSMUSG00000097789	Gm2115	0.0299978	1.54604
ENSMUSG00000048040	Arxes2	6.94678e-05	1.54545
ENSMUSG00000027339	Rassf2	1.56371e-06	1.54361	YES
ENSMUSG00000051159	Cited1	5.71671e-06	1.53766
ENSMUSG00000001506	Col1a1	1.08946e-05	1.53091		YES	YES
ENSMUSG00000031595	Pdgfrl	6.92215e-07	1.52915			YES
ENSMUSG00000052504	Epha3	0.0158113	1.51978
ENSMUSG00000046668	Cxxc5	6.10583e-12	1.50983
ENSMUSG00000032346	Ooep	0.00154434	1.50641
ENSMUSG00000031139	Mcf2	0.00149148	1.48987
ENSMUSG00000028347	Tmeff1	5.21353e-10	1.48884
ENSMUSG00000023279	Bmp15	0.00024511	1.48698
ENSMUSG00000020007	Il20ra	0.0331234	1.48448
ENSMUSG00000051331	Cac1c	0.0115142	1.4786
ENSMUSG00000079620	Muc4	0.00168423	1.47574
ENSMUSG00000055430	p1l5	5.59584e-05	1.47534
ENSMUSG00000000093	Tbx2	2.17594e-06	1.47383
ENSMUSG00000050541	Adra1b	0.00334285	1.46881
ENSMUSG00000070291	Ddx43	0.0157572	1.4685
ENSMUSG00000004631	Sgce	5.19461e-10	1.46683	YES
ENSMUSG00000032338	Hcn4	0.0108815	1.46623
ENSMUSG00000027208	Fgf7	0.000306415	1.46591
ENSMUSG00000052407	Ccdc171	0.000240159	1.46514
ENSMUSG00000024044	Epb41l3	7.42873e-62	1.46137
ENSMUSG00000039959	Hip1	3.51789e-15	1.45975
ENSMUSG00000025665	Rps6ka6	0.00199935	1.4597
ENSMUSG00000047759	Hs3st3a1	0.000161853	1.45312
ENSMUSG00000022935	Grik1	0.020632	1.45171
ENSMUSG00000067149	Jchain	0.0121641	1.44499
ENSMUSG00000032796	Lama1	1.82658e-07	1.44491	YES
ENSMUSG00000020032	Nuak1	2.41707e-06	1.44432
ENSMUSG00000049872	Fam26e	5.88507e-06	1.44036
ENSMUSG00000036523	Greb1	0.000171606	1.44009	YES
ENSMUSG00000031343	Gabra3	0.00236227	1.43918
ENSMUSG00000053897	Slc39a8	4.93748e-13	1.43805
ENSMUSG00000042501	Cpa6	0.00148907	1.43155
ENSMUSG00000054453	Sytl5	0.0139002	1.42383
ENSMUSG00000079657	Rab26	0.000476799	1.4223
ENSMUSG00000020388	Pdlim4	3.94757e-12	1.41821			YES
ENSMUSG00000031548	Sfrp1	0.000794422	1.4156	YES	YES
ENSMUSG00000031340	Gabre	0.0133636	1.41453
ENSMUSG00000041479	Syt15	5.33706e-09	1.41135
ENSMUSG00000079105	C7	0.00135842	1.40742
ENSMUSG00000074121	Ntf5	3.22255e-06	1.40142
ENSMUSG00000026249	Serpine2	5.29516e-09	1.39949		YES	YES
ENSMUSG00000042686	Jph1	0.000851197	1.3991
ENSMUSG00000039942	Ptger4	8.27774e-14	1.39906	YES
ENSMUSG00000034612	Chst11	1.82658e-07	1.39849	YES
ENSMUSG00000043531	Sorcs1	0.0276565	1.39781
ENSMUSG00000039405	Prss23	5.83259e-13	1.39542
ENSMUSG00000047220	Ccdc36	0.00311961	1.39245
ENSMUSG00000034818	Celf5	0.00643498	1.3904
ENSMUSG00000017817	Jph2	0.00268758	1.38688
ENSMUSG00000004360	9330159F19Rik	0.0224473	1.38653
ENSMUSG00000020695	Mrc2	1.15635e-15	1.38429	YES
ENSMUSG00000051166	Eml5	0.0142363	1.38304
ENSMUSG00000030643	Rab30	8.55541e-12	1.38209
ENSMUSG00000023972	Ptk7	1.69424e-23	1.37996
ENSMUSG00000078794	Dact3	1.42796e-09	1.37956
ENSMUSG00000030760	Acer3	0.00106849	1.37792
ENSMUSG00000039741	Bahcc1	0.00100513	1.37756
ENSMUSG00000000552	Zfp385a	6.27469e-10	1.37728
ENSMUSG00000035258	Abi3bp	0.0321699	1.37375
ENSMUSG00000040612	Ildr2	0.000113927	1.37343
ENSMUSG00000049112	Oxtr	0.0367109	1.3734	YES
ENSMUSG00000016200	Syt14	1.82349e-07	1.36637
ENSMUSG00000034324	Tmem132c	0.000888677	1.36627	YES
ENSMUSG00000022883	Robo1	3.44884e-26	1.36601
ENSMUSG00000059970	Hspa2	8.04259e-06	1.36416
ENSMUSG00000020334	Slc22a4	2.83863e-05	1.36368
ENSMUSG00000061723	Tnnt3	0.00227651	1.36357
ENSMUSG00000035773	Kiss1r	0.000233895	1.36308
ENSMUSG00000021876	Rse4	5.27178e-14	1.36176
ENSMUSG00000037035	Inhbb	0.0104302	1.35587	YES
ENSMUSG00000034463	Scara3	1.7793e-11	1.35582	YES
ENSMUSG00000037605	Adgrl3	0.0131442	1.35565
ENSMUSG00000024942	Capn1	0.000945452	1.35238
ENSMUSG00000064246	Chil1	0.000326378	1.35237
ENSMUSG00000078816	Prkcg	0.00899392	1.34679
ENSMUSG00000048776	Pthlh	0.00349394	1.34213	YES
ENSMUSG00000018819	Lsp1	1.35906e-05	1.34184			YES
ENSMUSG00000037126	Psd	9.3408e-08	1.33928
ENSMUSG00000022665	Ccdc80	2.97151e-08	1.33375			YES
ENSMUSG00000019194	Scn1b	1.98413e-14	1.33332	YES		YES
ENSMUSG00000006575	Rundc3a	0.0271043	1.33111
ENSMUSG00000025196	Cpn1	0.0233407	1.3286
ENSMUSG00000027995	Tlr2	9.01029e-23	1.32845	YES
ENSMUSG00000030170	Wnt5b	2.95713e-05	1.3281	YES
ENSMUSG00000036334	Igsf10	7.21144e-08	1.32457
ENSMUSG00000022218	Tgm1	0.000644033	1.31965
ENSMUSG00000054619	Mettl7a1	0.00133342	1.31958
ENSMUSG00000000308	Ckmt1	0.0378907	1.31937
ENSMUSG00000079560	Hoxa3	0.0310266	1.31673
ENSMUSG00000031119	Gpc4	4.45711e-13	1.31622
ENSMUSG00000040812	Agbl2	1.51329e-05	1.31318
ENSMUSG00000033882	Rbm46	0.00121514	1.31133
ENSMUSG00000034522	Zfp395	1.57829e-10	1.31125
ENSMUSG00000040990	Sh3kbp1	9.94705e-21	1.30239
ENSMUSG00000030357	Fkbp4	7.57638e-05	1.30237
ENSMUSG00000000753	Serpinf1	1.2316e-05	1.30193			YES
ENSMUSG00000036585	Fgf1	9.10961e-05	1.30112
ENSMUSG00000023992	Trem2	0.0178921	1.2931
ENSMUSG00000047976	Kc1	2.68033e-05	1.28938
ENSMUSG00000042750	Bex2	0.012115	1.28719
ENSMUSG00000026574	Dpt	0.032964	1.28668
ENSMUSG00000067878	Map7d3	0.0195665	1.28603
ENSMUSG00000028645	Slc2a1	0.0259875	1.28601
ENSMUSG00000034220	Gpc1	7.91994e-13	1.28409	YES		YES
ENSMUSG00000048186	Bend7	7.52871e-05	1.28337
ENSMUSG00000034460	Six4	0.00717648	1.28292	YES
ENSMUSG00000058056	Palld	6.95806e-09	1.28227
ENSMUSG00000044349	Snhg11	0.00324677	1.28149
ENSMUSG00000025783	4930412O13Rik	0.032737	1.2809
ENSMUSG00000004791	Pgf	8.00966e-06	1.2791
ENSMUSG00000046818	Ddit4l	0.00706025	1.27816
ENSMUSG00000031253	Srpx2	0.00488305	1.27405			YES
ENSMUSG00000031616	Ednra	5.79545e-10	1.27295
ENSMUSG00000009566	Fpgs	3.07765e-13	1.27235
ENSMUSG00000089901	Gm8113	3.3657e-05	1.27099
ENSMUSG00000034799	Unc13a	0.000570096	1.26729
ENSMUSG00000023571	C1qtnf12	0.00120184	1.26623
ENSMUSG00000021903	Galnt15	7.00392e-05	1.26051
ENSMUSG00000072115	Ang	3.75242e-08	1.26018
ENSMUSG00000058297	Spock2	0.0149811	1.25998	YES
ENSMUSG00000032091	Tmprss4	0.00933188	1.25807
ENSMUSG00000023047	Amhr2	0.00298031	1.25779
ENSMUSG00000061887	Ssbp3	5.25587e-10	1.25764
ENSMUSG00000061462	Obscn	0.00209316	1.2514
ENSMUSG00000028128	F3	0.000392311	1.25104	YES
ENSMUSG00000021069	Pygl	1.7551e-14	1.24898
ENSMUSG00000045555	Mettl24	0.002627	1.24342	YES
ENSMUSG00000070407	Hs3st3b1	3.61854e-05	1.23926
ENSMUSG00000067786	Nt	0.00136641	1.23915
ENSMUSG00000022580	Rhpn1	0.00922046	1.23777
ENSMUSG00000032492	Pth1r	2.07005e-07	1.23756
ENSMUSG00000078452	Raet1d	0.00510318	1.23196
ENSMUSG00000028699	Tspan1	0.0148459	1.23139
ENSMUSG00000035799	Twist1	0.000218903	1.22762	YES
ENSMUSG00000063605	Ccdc102a	1.5652e-15	1.21693
ENSMUSG00000034997	Htr2a	0.000904424	1.21406	YES
ENSMUSG00000005958	Ephb3	2.19143e-10	1.21291
ENSMUSG00000032420	Nt5e	4.51101e-07	1.21229
ENSMUSG00000032373	Car12	0.042827	1.21144	YES
ENSMUSG00000012017	Scarf2	5.78141e-06	1.21144
ENSMUSG00000029223	Uchl1	2.23899e-05	1.20917
ENSMUSG00000062044	Lmtk3	0.0053438	1.2091
ENSMUSG00000054057	A930004D18Rik	4.9225e-11	1.2089
ENSMUSG00000056091	St3gal5	1.72687e-05	1.20652
ENSMUSG00000060459	Kng2	0.0232438	1.20648
ENSMUSG00000026051	1500015O10Rik	0.00328269	1.20379
ENSMUSG00000028654	Mycl	0.00255588	1.2018
ENSMUSG00000032911	Cspg4	0.000130606	1.20069	YES
ENSMUSG00000079434	Neu2	0.00631552	1.20022	YES
ENSMUSG00000046532	Ar	2.47887e-09	1.20009
ENSMUSG00000074500	Zfp558	0.00025797	1.19676
ENSMUSG00000028487	Bnc2	4.91618e-08	1.19641	YES
ENSMUSG00000042417	Cc	0.0282286	1.19631
ENSMUSG00000010601	Apol7a	0.0224473	1.19618
ENSMUSG00000029675	Eln	0.000398954	1.19598		YES
ENSMUSG00000028039	Ef3	0.00512267	1.19579
ENSMUSG00000042109	Csdc2	1.28852e-05	1.194
ENSMUSG00000029102	Hgfac	0.0491135	1.19389
ENSMUSG00000032601	Prkar2a	1.31582e-11	1.19095
ENSMUSG00000015568	Lpl	0.0103677	1.18861	YES		YES
ENSMUSG00000039943	Plcb4	0.00198771	1.1885	YES
ENSMUSG00000073176	Zfp449	0.000117523	1.18837
ENSMUSG00000025578	Cbx8	0.00157052	1.18736
ENSMUSG00000032946	Rasgrp2	0.00335613	1.18453
ENSMUSG00000025151	Maged1	7.0078e-12	1.184
ENSMUSG00000036902	Neto2	2.83445e-05	1.18385
ENSMUSG00000003352	Cacnb3	5.38459e-13	1.18323	YES
ENSMUSG00000030218	Mgp	8.01159e-08	1.18296		YES	YES
ENSMUSG00000046314	Stxbp6	7.93947e-05	1.18208
ENSMUSG00000059146	Ntrk3	0.0240501	1.17961
ENSMUSG00000002504	Slc9a3r2	4.0004e-11	1.17836
ENSMUSG00000026822	Lcn2	0.0206103	1.17756
ENSMUSG00000042436	Mfap4	0.0454863	1.17489
ENSMUSG00000030606	Hapln3	0.000533492	1.16973
ENSMUSG00000031722	Hp	0.00127017	1.16831
ENSMUSG00000047497	Adamts12	2.15249e-07	1.16773
ENSMUSG00000070424	Art5	0.0158113	1.1656
ENSMUSG00000031367	Ap1s2	1.23504e-05	1.16335
ENSMUSG00000015085	Entpd2	0.00295799	1.16234	YES
ENSMUSG00000046402	Rbp1	0.0015263	1.16179
ENSMUSG00000020170	Frs2	0.00132526	1.1561
ENSMUSG00000032366	Tpm1	1.04076e-06	1.15586		YES	YES
ENSMUSG00000045319	Proser2	0.0233459	1.15555	YES
ENSMUSG00000056025	Clca3a1	0.000374675	1.14988
ENSMUSG00000033585	Ndn	3.24033e-17	1.1487
ENSMUSG00000028838	Extl1	0.0454814	1.14472
ENSMUSG00000019890	Nts	0.0139227	1.14218
ENSMUSG00000029335	Bmp3	0.00894117	1.1391
ENSMUSG00000020902	Ntn1	0.000350629	1.13698
ENSMUSG00000002020	Ltbp2	0.0268684	1.13609		YES	YES
ENSMUSG00000036502	Tmem255a	0.00101807	1.12756
ENSMUSG00000031983	2310022B05Rik	8.36255e-11	1.12625
ENSMUSG00000031825	Crispld2	2.40361e-09	1.12618	YES
ENSMUSG00000023224	Serping1	3.6461e-11	1.1258
ENSMUSG00000035509	Fbxl21	0.0016955	1.12022
ENSMUSG00000026062	Slc9a2	0.0143132	1.11918
ENSMUSG00000042804	Gpr153	0.000258103	1.11734	YES
ENSMUSG00000053199	Arhgap20	4.49294e-05	1.11353	YES
ENSMUSG00000078640	Gm11627	0.0390369	1.10906
ENSMUSG00000076431	Sox4	3.50346e-09	1.10656			YES
ENSMUSG00000003992	Ssbp2	1.18921e-07	1.10502
ENSMUSG00000074480	Mex3a	0.0058009	1.10402
ENSMUSG00000017897	Eya2	0.00724868	1.10179
ENSMUSG00000027078	Ube2l6	1.51877e-08	1.10065
ENSMUSG00000043587	Pxylp1	0.00541902	1.09766
ENSMUSG00000002265	Peg3	0.00367171	1.09734
ENSMUSG00000048772	Tmem53	2.39444e-06	1.09721
ENSMUSG00000043099	Hic1	0.00273492	1.09514
ENSMUSG00000022332	Khdrbs3	8.68317e-08	1.09315
ENSMUSG00000056900	Usp13	3.61854e-05	1.09241
ENSMUSG00000017386	Traf4	2.19869e-05	1.09127
ENSMUSG00000020256	Aldh1l2	0.000701705	1.09061	YES
ENSMUSG00000024529	Lox	8.72559e-05	1.08977	YES		YES
ENSMUSG00000018865	Sult4a1	0.0124163	1.08394
ENSMUSG00000026228	Htr2b	0.012838	1.0824
ENSMUSG00000039579	Grin3a	0.0199398	1.08162
ENSMUSG00000049929	Lpar4	0.0483266	1.08063
ENSMUSG00000037872	Ackr1	5.62258e-05	1.07912
ENSMUSG00000040037	Negr1	0.047627	1.07909	YES
ENSMUSG00000026888	Grb14	0.000776662	1.07775
ENSMUSG00000044468	Fam46c	1.45289e-05	1.07427
ENSMUSG00000028179	Cth	0.000240122	1.07383
ENSMUSG00000038119	Cdon	1.0929e-10	1.07373
ENSMUSG00000027820	Mme	0.00113503	1.07258
ENSMUSG00000006403	Adamts4	6.92215e-07	1.07146
ENSMUSG00000020900	Myh10	0.000113689	1.07142
ENSMUSG00000054083	Capn12	0.0222452	1.06998
ENSMUSG00000044122	Proca1	0.000681644	1.06874
ENSMUSG00000027398	Il1b	0.000413235	1.0682
ENSMUSG00000028040	Ef4	1.8426e-05	1.06687
ENSMUSG00000031891	Hsd11b2	0.00555815	1.06644
ENSMUSG00000031099	Smarca1	3.54177e-06	1.06549
ENSMUSG00000031673	Cdh11	2.03356e-07	1.06115
ENSMUSG00000029581	Fscn1	1.70845e-06	1.05724			YES
ENSMUSG00000032609	Klhdc8b	2.47189e-08	1.05664
ENSMUSG00000038463	Olfml2b	9.00432e-05	1.05182
ENSMUSG00000056459	Zbtb25	7.39465e-05	1.04779
ENSMUSG00000055415	Atp10b	0.032944	1.04619
ENSMUSG00000056870	Gulp1	0.00197651	1.04322
ENSMUSG00000028643	Svbp	0.000114089	1.04244			YES
ENSMUSG00000040703	Cyp2s1	2.19573e-06	1.04038
ENSMUSG00000072640	Lyrm9	1.00437e-05	1.03999
ENSMUSG00000074457	S100a16	7.04837e-05	1.03883
ENSMUSG00000052353	Cemip	0.00266031	1.03871
ENSMUSG00000031740	Mmp2	0.000210991	1.03569
ENSMUSG00000027239	Mdk	0.00562259	1.03556			YES
ENSMUSG00000031239	Itm2a	0.00336723	1.03165
ENSMUSG00000035112	Wnk4	7.57638e-05	1.03136
ENSMUSG00000024782	Ak3	4.61575e-14	1.02952
ENSMUSG00000042116	Vwa1	8.96786e-09	1.02662
ENSMUSG00000047798	Cd300lf	0.0328102	1.024
ENSMUSG00000009097	Tbx1	0.047032	1.02216
ENSMUSG00000028664	Ephb2	0.00300973	1.02208	YES
ENSMUSG00000007030	Vwa7	0.012088	1.02184
ENSMUSG00000035493	Tgfbi	4.56939e-09	1.01837	YES
ENSMUSG00000032698	Lmo2	2.76288e-12	1.01595
ENSMUSG00000071713	Csf2rb	6.18731e-06	1.01574
ENSMUSG00000026202	Tuba4a	2.25292e-06	1.0124	YES
ENSMUSG00000050394	Armcx6	3.83242e-05	1.01217
ENSMUSG00000089762	Ier5l	0.0145423	1.01171
ENSMUSG00000029718	Pcolce	1.48242e-05	1.01082
ENSMUSG00000002249	Tead3	2.28223e-10	1.01065
ENSMUSG00000041301	Cftr	0.0395369	1.0097
ENSMUSG00000015846	Rxra	1.30366e-07	1.00899
ENSMUSG00000021127	Zfp36l1	2.12737e-11	1.00826
ENSMUSG00000040852	Plekhh2	0.0108243	1.00721
ENSMUSG00000026494	Kif26b	0.00224336	1.00616	YES		YES
ENSMUSG00000024112	Cac1h	0.0263642	1.00597
ENSMUSG00000054582	Pabpc1l	0.00775373	1.00509
ENSMUSG00000026837	Col5a1	0.00625033	1.00399	YES	YES	YES
ENSMUSG00000027624	Epb41l1	3.46425e-07	1.00389
ENSMUSG00000049436	Upk1b	0.014436	1.00256
ENSMUSG00000030782	Tgfb1i1	5.29556e-05	1.00045
ENSMUSG00000029153	Ociad2	0.0319905	0.996124
ENSMUSG00000030022	Adamts9	1.00006e-06	0.996021
ENSMUSG00000049709	Nlrp10	0.00591295	0.995531
ENSMUSG00000042821	Si1	0.00182419	0.992789
ENSMUSG00000028078	Dclk2	0.00174175	0.987803
ENSMUSG00000032841	Prr5l	7.57638e-05	0.985566
ENSMUSG00000030747	Dgat2	0.00552462	0.985225
ENSMUSG00000020651	Slc26a4	0.00348947	0.984766
ENSMUSG00000031342	Gpm6b	0.0222452	0.984718
ENSMUSG00000039891	Txlnb	0.0124078	0.984544
ENSMUSG00000057751	Megf6	0.0286095	0.984486
ENSMUSG00000035004	Igsf6	2.53701e-05	0.983486
ENSMUSG00000063663	Brwd3	0.0244683	0.98121
ENSMUSG00000002324	Rec8	0.00200578	0.981183
ENSMUSG00000047986	Palm3	0.00057384	0.979577
ENSMUSG00000022272	Myo10	0.000826788	0.97866			YES
ENSMUSG00000041556	Fbxo2	0.00593837	0.97431
ENSMUSG00000056679	Gpr173	5.32878e-05	0.972862
ENSMUSG00000040152	Thbs1	8.26913e-05	0.972467		YES	YES
ENSMUSG00000022385	Gtse1	0.000539186	0.971151
ENSMUSG00000026739	Bmi1	9.73548e-10	0.969161
ENSMUSG00000026255	Efhd1	0.0196122	0.96915
ENSMUSG00000052920	Prkg1	0.000306599	0.969028	YES
ENSMUSG00000071379	Hpcal1	4.18669e-05	0.968594
ENSMUSG00000042349	Ikbke	0.000213457	0.966519
ENSMUSG00000033082	Clec1a	0.000818163	0.963327
ENSMUSG00000026398	Nr5a2	0.00311245	0.962327
ENSMUSG00000024663	Rab3il1	3.23627e-05	0.961754
ENSMUSG00000075012	Fjx1	0.0321584	0.960963	YES
ENSMUSG00000026817	Ak1	2.75237e-05	0.960582			YES
ENSMUSG00000040537	Adam22	0.000270761	0.957463
ENSMUSG00000026620	Mark1	0.000131798	0.957032	YES
ENSMUSG00000050288	Fzd2	2.7345e-15	0.955087	YES
ENSMUSG00000043008	Klhl6	3.1707e-05	0.955061
ENSMUSG00000103585	Pcdhgb4	0.000418431	0.954066
ENSMUSG00000000957	Mmp14	1.41809e-12	0.953481			YES
ENSMUSG00000032656	March3	0.00135842	0.951981	YES
ENSMUSG00000029161	Cgref1	0.00331758	0.950938
ENSMUSG00000003934	Efnb3	0.000821674	0.949062
ENSMUSG00000024424	Ttc39c	7.33343e-05	0.946028
ENSMUSG00000060314	Zfp941	0.0120345	0.944801
ENSMUSG00000009418	v1	7.91147e-06	0.941115
ENSMUSG00000032816	Igdcc4	3.08608e-06	0.93997
ENSMUSG00000028195	Cyr61	5.1294e-06	0.938934
ENSMUSG00000040856	Dlk1	0.00347359	0.937604
ENSMUSG00000006519	Cyba	0.000185381	0.936961
ENSMUSG00000033965	Slc16a2	0.000203325	0.935152
ENSMUSG00000007872	Id3	3.97124e-05	0.933898
ENSMUSG00000034303	Ccdc15	0.00060831	0.933712
ENSMUSG00000022040	Ephx2	0.00165191	0.932716
ENSMUSG00000035944	Ttc38	3.47349e-09	0.931185
ENSMUSG00000062157	Ifnlr1	9.77313e-05	0.928234	YES
ENSMUSG00000031661	Nkd1	0.0265375	0.928094
ENSMUSG00000090919	Pabpc4l	0.0245586	0.927286
ENSMUSG00000026421	Csrp1	4.7336e-05	0.925317
ENSMUSG00000020905	Usp43	0.00367113	0.922485
ENSMUSG00000026383	Epb41l5	1.47447e-06	0.922378
ENSMUSG00000021319	Sfrp4	0.010832	0.920816
ENSMUSG00000051811	Cox6b2	0.000584312	0.920114
ENSMUSG00000020427	Igfbp3	5.84081e-08	0.917909
ENSMUSG00000002980	Bcam	0.0201068	0.917735	YES
ENSMUSG00000025993	Slc40a1	0.0019366	0.915895	YES		YES
ENSMUSG00000030468	Siglecg	0.0273135	0.915795
ENSMUSG00000049907	Rasl11b	0.0142363	0.913272	YES
ENSMUSG00000027985	Lef1	0.0265319	0.912212
ENSMUSG00000059674	Cdh24	1.52987e-05	0.911501
ENSMUSG00000072214	Sept5	2.45193e-05	0.911048	YES
ENSMUSG00000005338	Cadm3	1.4818e-07	0.90666
ENSMUSG00000078532	Nkain1	0.00509554	0.902147	YES
ENSMUSG00000008855	Hdac5	4.04684e-05	0.901875
ENSMUSG00000020186	Csrp2	0.0363618	0.898986			YES
ENSMUSG00000029408	Abcb9	0.00117226	0.898188
ENSMUSG00000021508	Cxcl14	0.00253932	0.896875
ENSMUSG00000015312	Gadd45b	0.002406	0.896244
ENSMUSG00000047945	Marcksl1	1.27494e-05	0.895747			YES
ENSMUSG00000018821	Avpi1	0.000413948	0.895238
ENSMUSG00000035849	Krt222	0.0427183	0.89511
ENSMUSG00000035914	Cd276	1.37781e-06	0.892552	YES
ENSMUSG00000020057	Dram1	1.2624e-10	0.892532
ENSMUSG00000024431	Nr3c1	4.20785e-07	0.890682
ENSMUSG00000032349	Elovl5	2.05574e-07	0.889062
ENSMUSG00000000320	Alox12	0.0431225	0.886007
ENSMUSG00000029802	Abcg2	2.96146e-10	0.884609
ENSMUSG00000052572	Dlg2	0.000661773	0.884415
ENSMUSG00000026365	Cfh	1.16739e-05	0.883059
ENSMUSG00000036040	Adamtsl2	0.00194356	0.882411	YES
ENSMUSG00000035067	Xkr6	0.00217629	0.882263
ENSMUSG00000018570	2810408A11Rik	0.00724868	0.879662
ENSMUSG00000073758	Sh3d21	5.71924e-06	0.878577
ENSMUSG00000021262	Evl	1.72389e-07	0.878209
ENSMUSG00000037095	Lrg1	0.0185241	0.877192
ENSMUSG00000026442	Nfasc	0.017891	0.876678
ENSMUSG00000068744	Psrc1	0.000188236	0.876027
ENSMUSG00000039058	Ak5	0.0029933	0.875953	YES
ENSMUSG00000010529	Gm266	0.0129192	0.874183
ENSMUSG00000054675	Tmem119	0.00191885	0.872909
ENSMUSG00000010307	Tmem86a	0.00160574	0.871211
ENSMUSG00000075590	Nrbp2	0.0208989	0.870541	YES
ENSMUSG00000054074	Skida1	4.51589e-05	0.870125
ENSMUSG00000037892	Pcdh18	0.0116406	0.869051
ENSMUSG00000048416	Mlf1	0.0244657	0.868096
ENSMUSG00000032892	Rangrf	0.0259875	0.866784
ENSMUSG00000053297	AI854703	0.000140946	0.865094
ENSMUSG00000056427	Slit3	0.000928933	0.865076	YES
ENSMUSG00000009772	Nuak2	0.0112228	0.864813
ENSMUSG00000037847	Nmrk1	0.00288468	0.861572
ENSMUSG00000032666	1700025G04Rik	9.85875e-05	0.860903	YES
ENSMUSG00000049307	Fut4	1.55138e-10	0.857654
ENSMUSG00000052415	Tchh	0.0419407	0.854777
ENSMUSG00000026480	Ncf2	0.0225298	0.854607
ENSMUSG00000032363	Adamts7	0.00335247	0.853804
ENSMUSG00000038128	Camk4	0.0404318	0.853744
ENSMUSG00000000365	Rnf17	0.00112502	0.853583
ENSMUSG00000029765	Plx4	0.0172216	0.851951
ENSMUSG00000000094	Tbx4	0.0310335	0.851037
ENSMUSG00000041889	Shisa4	1.91228e-06	0.848522
ENSMUSG00000004032	Gstm5	0.000301066	0.846727
ENSMUSG00000026458	Ppfia4	0.0225298	0.846183
ENSMUSG00000025176	Hoga1	0.00015864	0.844513
ENSMUSG00000074277	Phldb3	0.00272544	0.843998
ENSMUSG00000045763	Basp1	0.00209103	0.843744			YES
ENSMUSG00000029432	Nipsp2	7.08186e-10	0.843568
ENSMUSG00000039197	Adk	1.10558e-08	0.843319
ENSMUSG00000024177	Nme4	0.00329805	0.840755
ENSMUSG00000020121	Srgap1	0.000554438	0.840492
ENSMUSG00000092060	Bend4	0.00341586	0.84021
ENSMUSG00000054612	Mgmt	0.000111383	0.838319
ENSMUSG00000043542	Zc2hc1a	1.04637e-07	0.83752
ENSMUSG00000022641	Bbx	0.000589445	0.836986
ENSMUSG00000063415	Cyp26b1	0.0234109	0.836516
ENSMUSG00000048644	Ctxn1	0.0332013	0.835985
ENSMUSG00000046733	Gprc5a	0.0125288	0.834408
ENSMUSG00000091243	Vgll3	0.00209103	0.834215
ENSMUSG00000029913	Prdm5	1.96869e-13	0.833409
ENSMUSG00000023809	Rps6ka2	0.00638277	0.833148
ENSMUSG00000001827	Folr1	0.0438511	0.832083
ENSMUSG00000057706	Mex3b	0.000713825	0.831697
ENSMUSG00000038296	Galnt18	0.00935443	0.830307
ENSMUSG00000050222	Il17d	0.0334766	0.830079	YES
ENSMUSG00000050105	Grrp1	0.0113502	0.828459
ENSMUSG00000026829	Gbgt1	0.00356422	0.827833
ENSMUSG00000031024	St5	1.45871e-06	0.827364
ENSMUSG00000071064	Zfp827	0.000654578	0.825255
ENSMUSG00000033436	Armcx2	8.39605e-05	0.821357
ENSMUSG00000021759	Plpp1	2.17689e-06	0.820393
ENSMUSG00000025888	Casp1	0.000322458	0.819521
ENSMUSG00000042712	Tceal9	0.000148249	0.817771
ENSMUSG00000061086	Myl4	0.0099855	0.817741
ENSMUSG00000024534	Sncaip	0.00785066	0.817718	YES
ENSMUSG00000026207	Speg	0.00899992	0.815149	YES
ENSMUSG00000018509	Cenpv	0.048395	0.814779	YES
ENSMUSG00000020911	Krt19	0.00752849	0.81369
ENSMUSG00000036402	Gng12	1.25832e-05	0.810261
ENSMUSG00000038065	Mturn	0.00327724	0.809555
ENSMUSG00000029510	Gpc2	0.00985473	0.80915
ENSMUSG00000031910	Has3	0.0151204	0.808771	YES
ENSMUSG00000053644	Aldh7a1	1.28193e-11	0.80835
ENSMUSG00000031586	Rbpms	0.0146959	0.808309
ENSMUSG00000019992	Mtfr2	0.0383672	0.807322
ENSMUSG00000022636	Alcam	0.00283503	0.807232
ENSMUSG00000023484	Prph	0.0387874	0.806935
ENSMUSG00000054589	Gm9949	0.0378907	0.806668
ENSMUSG00000067567	Hdac8	0.000402832	0.806467
ENSMUSG00000075592	Nynrin	1.10083e-05	0.805452
ENSMUSG00000033722	BC034090	0.00231671	0.803915	YES
ENSMUSG00000027805	Pfn2	1.10285e-07	0.802604
ENSMUSG00000022537	Tmem44	0.00164727	0.801785
ENSMUSG00000046876	Atxn1	0.00370443	0.800388
ENSMUSG00000053646	Plxnb1	0.0150066	0.799999
ENSMUSG00000030867	Plk1	0.0137752	0.799375
ENSMUSG00000015652	Steap1	0.034267	0.798102
ENSMUSG00000031351	Zfp185	0.0170149	0.797115
ENSMUSG00000060002	Chpt1	0.00866571	0.794129
ENSMUSG00000050212	Eva1b	0.0140332	0.793737
ENSMUSG00000008540	Mgst1	0.000326633	0.792319
ENSMUSG00000042770	Hebp1	0.000554438	0.791829
ENSMUSG00000039976	Tbc1d16	0.00165208	0.791757	YES
ENSMUSG00000022032	Scara5	0.0421079	0.788405
ENSMUSG00000025597	Klhl4	0.000999394	0.787841
ENSMUSG00000069910	Spdl1	0.0131109	0.787263
ENSMUSG00000037664	Cdkn1c	0.0174976	0.785933	YES
ENSMUSG00000058254	Tspan7	6.71149e-07	0.785599
ENSMUSG00000050549	5730508B09Rik	0.00343988	0.785218
ENSMUSG00000024164	C3	0.0306102	0.783179
ENSMUSG00000030748	Il4ra	0.00204503	0.782879
ENSMUSG00000006586	Runx1t1	0.00448804	0.782489	YES
ENSMUSG00000018428	Akap1	4.61259e-05	0.782416
ENSMUSG00000079481	Nhsl2	0.000689601	0.78224
ENSMUSG00000028184	Adgrl2	0.000115544	0.782218
ENSMUSG00000053477	Tcf4	0.000376263	0.780999			YES
ENSMUSG00000038521	C1s1	5.32475e-06	0.779711
ENSMUSG00000042684	Npl	0.0456681	0.778079
ENSMUSG00000051043	Gprc5c	0.0174893	0.774768	YES
ENSMUSG00000025271	Pfkfb1	0.000761374	0.774546
ENSMUSG00000044949	Ubtd2	0.00097592	0.771214
ENSMUSG00000046329	Slc25a23	0.0162742	0.769256
ENSMUSG00000025278	Flnb	0.00199391	0.768958
ENSMUSG00000045333	Zfp423	0.00090447	0.767357
ENSMUSG00000040093	Bmf	3.52718e-05	0.766105
ENSMUSG00000042198	Chchd7	3.30723e-06	0.76368
ENSMUSG00000028076	Cd1d1	5.59584e-05	0.762673
ENSMUSG00000015143	Actn1	0.000755267	0.762312		YES	YES
ENSMUSG00000028532	Cachd1	5.89521e-08	0.760972
ENSMUSG00000021948	Prkcd	4.55751e-06	0.760832
ENSMUSG00000009376	Met	1.58408e-05	0.760544	YES
ENSMUSG00000002688	Prkd1	0.00093569	0.759956
ENSMUSG00000045382	Cxcr4	0.00557483	0.757137
ENSMUSG00000029163	Emilin1	2.32667e-06	0.756958
ENSMUSG00000045348	Nyap1	0.000161853	0.755349
ENSMUSG00000051343	Rab11fip5	8.0239e-10	0.754148
ENSMUSG00000042363	Lgalsl	1.51292e-06	0.753999
ENSMUSG00000050052	Tdrp	0.01153	0.753842	YES
ENSMUSG00000074622	Mafb	0.0226689	0.75344	YES
ENSMUSG00000004317	Clcn5	2.98341e-05	0.750718
ENSMUSG00000028358	Zfp618	0.00982661	0.750537
ENSMUSG00000035506	Slc12a8	0.0134625	0.750298
ENSMUSG00000021947	Cryl1	0.00122649	0.749242
ENSMUSG00000055639	Dach1	0.0118658	0.74913
ENSMUSG00000025738	Fbxl16	0.0201435	0.748681	YES
ENSMUSG00000025402	b2	4.68785e-05	0.748611
ENSMUSG00000006369	Fbln1	7.41665e-05	0.748482
ENSMUSG00000005447	Pafah1b3	0.00598661	0.747874
ENSMUSG00000020773	Trim47	0.00483494	0.747368
ENSMUSG00000031789	Cngb1	0.0472639	0.746512
ENSMUSG00000032374	Plod2	0.000716394	0.745652			YES
ENSMUSG00000055723	Rras2	0.00746752	0.745094
ENSMUSG00000026683	Nuf2	0.0440678	0.743722
ENSMUSG00000036928	Stag3	0.0122403	0.743664
ENSMUSG00000024943	Smc5	0.031545	0.743266
ENSMUSG00000036103	Colec12	8.13663e-09	0.742983
ENSMUSG00000032875	Arhgef17	0.000504725	0.742571
ENSMUSG00000045216	Hs6st1	2.18817e-09	0.742217
ENSMUSG00000024063	Lbh	0.00977958	0.741715	YES
ENSMUSG00000033720	Sfxn5	0.000525932	0.741677
ENSMUSG00000033256	Shf	0.00060149	0.741333
ENSMUSG00000035314	Gdpd5	0.0367766	0.735165
ENSMUSG00000064141	Zfp69	0.0273858	0.73428
ENSMUSG00000022199	Slc22a17	0.000426285	0.733913
ENSMUSG00000046694	Fam46b	0.0158389	0.733751
ENSMUSG00000030774	Pak1	0.00429666	0.733376
ENSMUSG00000026042	Col5a2	0.00353801	0.729907		YES	YES
ENSMUSG00000030123	Plxnd1	7.38972e-05	0.729268
ENSMUSG00000022656	Nectin3	0.00303945	0.729186
ENSMUSG00000028970	Abcb1b	0.00823303	0.728372
ENSMUSG00000041734	Kirrel	0.00120583	0.72738	YES
ENSMUSG00000038214	Bend3	1.10083e-05	0.7249
ENSMUSG00000031217	Efnb1	0.0106454	0.724774
ENSMUSG00000017057	Il13ra1	8.64879e-08	0.723142
ENSMUSG00000004951	Hspb1	0.0017821	0.723105
ENSMUSG00000027201	Myef2	0.000258103	0.722867
ENSMUSG00000022205	Sub1	0.0018786	0.72256
ENSMUSG00000027397	Slc20a1	0.00648016	0.721845			YES
ENSMUSG00000062175	Tgif2	0.000867852	0.721707
ENSMUSG00000028159	Dapp1	2.34609e-05	0.721013
ENSMUSG00000015452	Ager	0.0177428	0.720926
ENSMUSG00000036565	Ttyh3	8.08135e-08	0.717901
ENSMUSG00000033307	Mif	0.0017388	0.717179
ENSMUSG00000052713	Zfp608	0.0146024	0.717125	YES
ENSMUSG00000044338	Aplnr	7.21098e-05	0.717094
ENSMUSG00000018474	Chd3	3.36689e-05	0.716867
ENSMUSG00000008398	Elk3	1.72914e-09	0.709919			YES
ENSMUSG00000026072	Il1r1	0.0109012	0.709697
ENSMUSG00000039110	Mycbpap	0.0383672	0.70955
ENSMUSG00000039349	C130074G19Rik	1.63417e-12	0.708709
ENSMUSG00000025978	Rftn2	0.013322	0.707505
ENSMUSG00000059479	B3gnt8	0.0178584	0.706773
ENSMUSG00000023079	Gtf2ird1	7.60761e-06	0.706269
ENSMUSG00000032679	Cd59a	0.00293251	0.703276
ENSMUSG00000026411	Tmem9	0.000502141	0.703111
ENSMUSG00000026600	Soat1	1.67524e-05	0.701822
ENSMUSG00000028962	Slc4a2	4.56575e-09	0.699742
ENSMUSG00000062825	Actg1	0.0147502	0.699218
ENSMUSG00000042784	Muc1	0.0299748	0.698998
ENSMUSG00000020646	Mboat2	0.00258057	0.697813
ENSMUSG00000040118	Cac2d1	0.0112526	0.697541
ENSMUSG00000037784	Dzip1l	0.000136213	0.696675
ENSMUSG00000025555	Farp1	2.6067e-05	0.693271	YES
ENSMUSG00000040084	Bub1b	0.040117	0.690847
ENSMUSG00000031398	Plx3	0.0201325	0.690052
ENSMUSG00000038305	Spats2l	0.00261329	0.687409
ENSMUSG00000022178	Ajuba	1.02803e-05	0.686292
ENSMUSG00000039253	Fn3krp	4.95122e-06	0.683529
ENSMUSG00000031997	Trpc6	0.00302272	0.683109	YES
ENSMUSG00000063856	Gpx1	0.000417317	0.683006
ENSMUSG00000021913	Ogdhl	0.00110025	0.682825
ENSMUSG00000042499	Hoxd11	0.0213912	0.681813
ENSMUSG00000052331	Ankrd44	0.0258037	0.67966	YES
ENSMUSG00000053641	Dennd4a	0.000826527	0.67745
ENSMUSG00000052688	Rab7b	0.00938524	0.676613
ENSMUSG00000026158	Ogfrl1	0.00102892	0.676424
ENSMUSG00000017314	Mpp2	2.35441e-05	0.673943
ENSMUSG00000034544	Rsrc1	6.44954e-05	0.673854
ENSMUSG00000034675	Dbn1	1.31352e-06	0.673278
ENSMUSG00000022090	Pdlim2	0.00178077	0.670519
ENSMUSG00000030605	Mfge8	3.6081e-07	0.669599
ENSMUSG00000024897	Apba1	0.0173135	0.669094
ENSMUSG00000036533	Cdc42ep3	1.59447e-06	0.668472	YES
ENSMUSG00000024187	Fam234a	1.89786e-06	0.667216
ENSMUSG00000008999	Bmp7	0.0479721	0.666886
ENSMUSG00000031584	Gsr	0.0223849	0.666725
ENSMUSG00000021493	Pdlim7	0.00379099	0.666489
ENSMUSG00000032418	Me1	0.0106454	0.665899
ENSMUSG00000022687	Boc	0.000110344	0.665371
ENSMUSG00000033207	Mamdc2	1.75653e-05	0.665027
ENSMUSG00000056367	Actr3b	0.0196122	0.661443
ENSMUSG00000036678	Aaas	0.00199718	0.660235
ENSMUSG00000026556	Vangl2	0.0489856	0.659672
ENSMUSG00000051236	Msrb3	0.0134525	0.659552
ENSMUSG00000048240	Gng7	0.00118667	0.659186
ENSMUSG00000023904	Hcfc1r1	0.0107037	0.657941
ENSMUSG00000032261	Sh3bgrl2	0.000737856	0.65326
ENSMUSG00000027459	Fam110a	0.000246228	0.652418
ENSMUSG00000050234	Gja4	8.72559e-05	0.651896
ENSMUSG00000000884	Gnb1l	0.000674624	0.650391
ENSMUSG00000037736	Limch1	0.000706313	0.649382
ENSMUSG00000024769	Cdc42bpg	5.21112e-05	0.648655
ENSMUSG00000021699	Pde4d	0.000426285	0.647985
ENSMUSG00000029810	Tmem176b	0.000723768	0.647567
ENSMUSG00000030499	Kctd15	0.00033741	0.647323
ENSMUSG00000023009	Nckap5l	0.000896947	0.646077
ENSMUSG00000042834	Nrep	5.3567e-05	0.645999	YES	YES	YES
ENSMUSG00000030319	Cand2	0.000833891	0.645807
ENSMUSG00000007617	Homer1	0.0138772	0.645668
ENSMUSG00000064254	Ethe1	0.00379099	0.645138
ENSMUSG00000034685	Fam171a2	0.0254299	0.644247	YES
ENSMUSG00000056888	Glipr1	0.0397262	0.643336
ENSMUSG00000026674	Ddr2	0.00853894	0.64151
ENSMUSG00000020473	Aebp1	0.00255537	0.639501			YES
ENSMUSG00000044042	Fmn1	0.0131342	0.639195
ENSMUSG00000033769	Exoc6b	0.0140853	0.63635
ENSMUSG00000030074	Gxylt2	0.00619447	0.636235	YES
ENSMUSG00000018906	P4ha2	0.00718184	0.635694
ENSMUSG00000019699	Akt3	0.002797	0.635674
ENSMUSG00000037725	Ckap2	0.0281848	0.634392
ENSMUSG00000030956	Fam53b	0.000505201	0.63222
ENSMUSG00000050730	Arhgap42	0.000576626	0.631757
ENSMUSG00000039081	Zfp503	0.0258414	0.631539
ENSMUSG00000056481	Cd248	0.0155458	0.631336			YES
ENSMUSG00000015944	Gatsl2	0.00815383	0.630022
ENSMUSG00000029070	Mxra8	2.97354e-08	0.629796
ENSMUSG00000027160	Ccdc34	0.0355613	0.62913
ENSMUSG00000025170	Rab40b	0.00185286	0.628859
ENSMUSG00000020486	Sept4	0.000124803	0.628519
ENSMUSG00000052516	Robo2	0.0489684	0.626756
ENSMUSG00000038587	Akap12	0.0227284	0.626048	YES
ENSMUSG00000001517	Foxm1	0.0199498	0.625726
ENSMUSG00000024118	1600002H07Rik	0.0240043	0.623425
ENSMUSG00000026930	Gpsm1	0.000252269	0.622731
ENSMUSG00000021066	Atl1	0.00109811	0.621626
ENSMUSG00000041319	Thoc6	0.00853894	0.621578
ENSMUSG00000007783	Cpt1c	0.00412524	0.618205
ENSMUSG00000029392	Rilpl1	0.000926833	0.616819
ENSMUSG00000043943	alad2	0.00752231	0.616127
ENSMUSG00000021556	Golm1	9.98223e-06	0.615596
ENSMUSG00000079553	Kifc1	0.0499356	0.615201
ENSMUSG00000024921	Smarca2	0.000576516	0.61422
ENSMUSG00000060224	Pyroxd2	0.0343157	0.613926
ENSMUSG00000040857	Erf	0.000100829	0.613853
ENSMUSG00000072964	Bhlhb9	0.0104453	0.613694
ENSMUSG00000000532	Acvr1b	0.0059406	0.613028
ENSMUSG00000022377	Asap1	1.07494e-05	0.612531	YES
ENSMUSG00000024799	Tm7sf2	0.00581397	0.609974
ENSMUSG00000019467	Arhgef25	0.016482	0.608706	YES
ENSMUSG00000022150	Dab2	3.52686e-05	0.608432
ENSMUSG00000035476	Tab3	0.00967095	0.60764
ENSMUSG00000023367	Tmem176a	0.0165189	0.60683
ENSMUSG00000040447	Spns2	0.0311809	0.604102
ENSMUSG00000052566	Hook2	0.000263991	0.601749
ENSMUSG00000050965	Prkca	0.00278163	0.600625
ENSMUSG00000068566	Myadm	0.00109554	0.597359
ENSMUSG00000002227	Mov10	0.00363001	0.596318
ENSMUSG00000029156	Sgcb	0.000231639	0.595875
ENSMUSG00000024030	Abcg1	0.0266199	0.59527	YES
ENSMUSG00000030560	Ctsc	0.000763763	0.593581			YES
ENSMUSG00000041840	Haus1	0.0455826	0.592909
ENSMUSG00000079610	Ankrd39	0.0179772	0.591692
ENSMUSG00000025314	Ptprj	0.0269337	0.591664
ENSMUSG00000063455	D630045J12Rik	0.00387032	0.590197
ENSMUSG00000020520	Galnt10	8.69863e-05	0.590163
ENSMUSG00000029591	Ung	0.0403846	0.588673
ENSMUSG00000040219	Ttc12	0.00374017	0.588602
ENSMUSG00000036957	Lrfn3	0.0153241	0.587778
ENSMUSG00000048911	Rnf24	0.0108681	0.586863
ENSMUSG00000027660	Skil	2.06581e-06	0.585017			YES
ENSMUSG00000024228	Nudt12	0.0334345	0.583734
ENSMUSG00000044551	9930012K11Rik	0.0479813	0.582643
ENSMUSG00000034040	Wbscr17	0.0121844	0.581941
ENSMUSG00000021820	Camk2g	0.0193573	0.581608
ENSMUSG00000049580	Tsku	0.00732188	0.581319
ENSMUSG00000038679	Trps1	0.020364	0.580284
ENSMUSG00000040918	Slc19a2	0.000185011	0.579078
ENSMUSG00000042082	Arsb	1.17316e-05	0.578473
ENSMUSG00000000253	Gmpr	0.0261048	0.57826
ENSMUSG00000024242	Map4k3	0.000370759	0.576969
ENSMUSG00000044167	Foxo1	0.000589445	0.576016
ENSMUSG00000045664	Cdc42ep2	0.00102892	0.575473
ENSMUSG00000019889	Ptprk	1.97457e-10	0.57517
ENSMUSG00000034714	Ttyh2	0.0317738	0.573945
ENSMUSG00000040430	Pitpnc1	0.000941908	0.569563
ENSMUSG00000024246	Thumpd2	0.00040185	0.569539
ENSMUSG00000026594	Ralgps2	0.0479696	0.567764
ENSMUSG00000030630	Fah	0.0118547	0.567189
ENSMUSG00000021838	Samd4	0.0244683	0.567061
ENSMUSG00000053080	2700081O15Rik	0.0302387	0.566852
ENSMUSG00000059182	Skap2	6.28172e-10	0.564765
ENSMUSG00000032352	Lrrc1	0.000703903	0.564702
ENSMUSG00000028413	B4galt1	0.000124424	0.563063
ENSMUSG00000028073	Pear1	0.00519669	0.562977
ENSMUSG00000023066	Rttn	0.00828739	0.562631
ENSMUSG00000046761	Fam83h	0.00675358	0.561199
ENSMUSG00000022528	Hes1	0.00935443	0.558815	YES
ENSMUSG00000032410	Xrn1	0.00279794	0.558535
ENSMUSG00000024736	Tmem132a	0.0122794	0.557259
ENSMUSG00000031805	Jak3	0.0125734	0.557214
ENSMUSG00000020564	Atxn7l1	0.00114567	0.555113
ENSMUSG00000037706	Cd81	6.8704e-09	0.554339
ENSMUSG00000020629	Adi1	0.00346558	0.553835
ENSMUSG00000058013	Sept11	0.01187	0.553813
ENSMUSG00000025507	Pidd1	0.00324801	0.553328
ENSMUSG00000024238	Zeb1	0.0104562	0.552847	YES
ENSMUSG00000071855	Ccdc112	0.0187616	0.551635
ENSMUSG00000048440	Cyp4f16	0.00118743	0.551422
ENSMUSG00000049823	Zbtb12	0.0206277	0.550679
ENSMUSG00000024812	Tjp2	0.000665049	0.550299
ENSMUSG00000027984	Hadh	0.0086866	0.543553
ENSMUSG00000021256	Vash1	0.0149568	0.543108
ENSMUSG00000019256	Ahr	0.00405916	0.540873
ENSMUSG00000043496	Tril	0.00284976	0.539062	YES
ENSMUSG00000036959	Bcorl1	0.0258655	0.538401
ENSMUSG00000070436	Serpinh1	0.0390369	0.538145		YES	YES
ENSMUSG00000027663	Zmat3	0.00533366	0.537175
ENSMUSG00000045039	Megf8	0.000160605	0.536142
ENSMUSG00000020326	Ccng1	0.00128114	0.536104
ENSMUSG00000032336	Nptn	0.00286639	0.535949
ENSMUSG00000016624	Phf21b	0.0363109	0.534957
ENSMUSG00000020844	Nxn	0.038904	0.533708
ENSMUSG00000033420	Antxr1	0.00143244	0.533337
ENSMUSG00000046432	Bex3	0.0348757	0.533042
ENSMUSG00000032320	Rcn2	7.48579e-05	0.532732
ENSMUSG00000025876	Unc5a	0.0100074	0.532545
ENSMUSG00000026104	Stat1	0.0168587	0.532044
ENSMUSG00000033460	Armcx1	0.000107877	0.529656
ENSMUSG00000043015	Nemp2	0.0214172	0.529649
ENSMUSG00000016262	Sertad4	0.0237883	0.529118
ENSMUSG00000038576	Susd4	0.048395	0.528364
ENSMUSG00000042105	Inpp5f	0.0107824	0.527843
ENSMUSG00000014329	Bicc1	0.000422963	0.527594	YES
ENSMUSG00000031903	Pla2g15	0.00500527	0.527515
ENSMUSG00000054808	Actn4	1.46806e-07	0.525982
ENSMUSG00000040312	Cchcr1	0.0158113	0.52457
ENSMUSG00000021474	Sfxn1	0.0395575	0.522803
ENSMUSG00000033377	Palmd	0.000338812	0.522551
ENSMUSG00000040606	Kazn	0.00051112	0.522094
ENSMUSG00000022519	Srl	0.0106461	0.520331
ENSMUSG00000037032	Apbb1	0.00724123	0.520331
ENSMUSG00000031523	Dlc1	0.0323972	0.518935
ENSMUSG00000022957	Itsn1	0.000590753	0.518326
ENSMUSG00000031360	Ctps2	0.00034882	0.517294
ENSMUSG00000009687	Fxyd5	0.025634	0.516131			YES
ENSMUSG00000044548	Dact1	0.0480809	0.515748
ENSMUSG00000025453	Nnt	0.00186574	0.514828
ENSMUSG00000028063	Lm	0.00920713	0.514049
ENSMUSG00000030796	Tead2	0.0350451	0.511232
ENSMUSG00000060227	Casc4	0.00758272	0.51098	YES
ENSMUSG00000004665	Cnn2	0.000546678	0.510834
ENSMUSG00000029201	Ugdh	3.62583e-05	0.509628
ENSMUSG00000034881	Tbxa2r	0.0186549	0.509378
ENSMUSG00000050919	Zfp366	0.0370058	0.508256
ENSMUSG00000041075	Fzd7	0.0303015	0.50775
ENSMUSG00000037712	Fermt2	0.00267569	0.506939
ENSMUSG00000010936	Vac14	0.00214116	0.506554
ENSMUSG00000040272	Accs	0.0202315	0.504862
ENSMUSG00000028799	Zfp362	0.000633269	0.502989
ENSMUSG00000001473	Tubb6	0.000267766	0.502077
ENSMUSG00000034109	Golim4	0.0324514	0.498904
ENSMUSG00000090946	Ccdc71l	0.000716394	0.498882
ENSMUSG00000017405	Nek8	0.0189645	0.498341
ENSMUSG00000031012	Cask	6.02321e-07	0.498081
ENSMUSG00000020092	Pald1	0.000345556	0.497151
ENSMUSG00000033701	Acbd6	0.00331758	0.495548
ENSMUSG00000063060	Sox7	0.020983	0.495537
ENSMUSG00000079056	Kcnip3	0.0310303	0.495419
ENSMUSG00000075334	Rprm	0.0232274	0.495084
ENSMUSG00000020828	Pld2	0.00844213	0.49439
ENSMUSG00000024349	Tmem173	0.00024295	0.491787
ENSMUSG00000001555	Fkbp10	0.0219605	0.490799		YES	YES
ENSMUSG00000026749	Nek6	0.00218231	0.490463
ENSMUSG00000031787	Katnb1	0.00224247	0.490394
ENSMUSG00000043259	Fam13c	0.0391481	0.489155
ENSMUSG00000027583	Zbtb46	0.00133154	0.4883
ENSMUSG00000039542	Ncam1	0.0349636	0.487882	YES
ENSMUSG00000024501	Dpysl3	0.0182503	0.48595
ENSMUSG00000040732	Erg	0.0190281	0.485822
ENSMUSG00000032125	Robo4	0.000968205	0.484154
ENSMUSG00000048234	Rnf149	0.00451679	0.483915			YES
ENSMUSG00000007207	Stx1a	0.0231204	0.482711
ENSMUSG00000047045	Tmem164	0.00108644	0.482609
ENSMUSG00000048997	Atxn7l2	0.037872	0.48179
ENSMUSG00000028988	Ctnnbip1	0.00126456	0.479724
ENSMUSG00000016487	Ppfibp1	6.56065e-05	0.477195
ENSMUSG00000001761	Smo	0.00315588	0.476558
ENSMUSG00000026490	Cdc42bpa	0.00823292	0.476196
ENSMUSG00000025920	Stau2	0.00223037	0.474775	YES
ENSMUSG00000030768	Disp1	0.00271026	0.474574
ENSMUSG00000052957	Gas1	0.0149905	0.474469
ENSMUSG00000040631	Dok4	0.00189452	0.47397
ENSMUSG00000000631	Myo18a	1.3183e-05	0.473181
ENSMUSG00000006651	Aplp1	0.0192365	0.469974
ENSMUSG00000052539	Magi3	0.0231618	0.468632
ENSMUSG00000031788	Kifc3	2.43904e-06	0.468402
ENSMUSG00000021796	Bmpr1a	0.0103934	0.465447	YES
ENSMUSG00000014778	Fhod1	0.00912326	0.463879
ENSMUSG00000026482	Rgl1	0.00714265	0.462584
ENSMUSG00000052496	Pkdrej	0.0395369	0.460821
ENSMUSG00000051579	Tceal8	0.0296416	0.460605			YES
ENSMUSG00000036989	Trim3	0.0421188	0.460104
ENSMUSG00000036555	Iqce	0.0205629	0.459913
ENSMUSG00000030122	Ptms	0.00240088	0.458323
ENSMUSG00000034037	Fgd5	0.0373547	0.457338
ENSMUSG00000029090	Adgra3	0.00902462	0.455965
ENSMUSG00000040105	Plpp6	0.00516548	0.455864
ENSMUSG00000045934	Mtmr11	0.0198846	0.455739
ENSMUSG00000020176	Grb10	0.0213354	0.45497
ENSMUSG00000025037	Maoa	0.0210188	0.454122
ENSMUSG00000029762	Akr1b8	0.0206269	0.452261			YES
ENSMUSG00000055737	Ghr	0.00670117	0.452134
ENSMUSG00000071847	Apcdd1	0.0265386	0.452068	YES
ENSMUSG00000027695	Pld1	0.0481413	0.451757
ENSMUSG00000015839	Nfe2l2	1.95194e-05	0.45159
ENSMUSG00000041895	Wipi1	0.0132607	0.451225
ENSMUSG00000021376	Tpmt	0.040404	0.450431
ENSMUSG00000026510	Trp53bp2	1.14276e-07	0.449797
ENSMUSG00000044345	Marveld1	0.000706313	0.449221
ENSMUSG00000038256	Bcl9	0.0415957	0.449004
ENSMUSG00000052928	Ctif	0.0205386	0.447637
ENSMUSG00000030718	Ppme1	0.0127729	0.447243
ENSMUSG00000029705	Cux1	2.86366e-05	0.44637
ENSMUSG00000060961	Slc4a4	0.0408621	0.446331	YES
ENSMUSG00000026811	St6galc6	0.0026439	0.44616
ENSMUSG00000025931	Paqr8	0.0119603	0.445899
ENSMUSG00000005370	Msh6	0.0423269	0.445461
ENSMUSG00000046572	Zfp518b	0.00573685	0.442196
ENSMUSG00000021177	Tdp1	0.036977	0.442196
ENSMUSG00000032035	Ets1	0.000382563	0.442062	YES
ENSMUSG00000033767	Tmem131l	0.00853894	0.441853
ENSMUSG00000073481	Marc2	0.00330057	0.441275
ENSMUSG00000041000	Trim62	0.0153241	0.441137
ENSMUSG00000029012	Orc5	0.0458617	0.440512
ENSMUSG00000022177	Haus4	0.0028045	0.438807
ENSMUSG00000024900	Cpt1a	0.00712119	0.437641
ENSMUSG00000029763	Exoc4	0.00167818	0.436925
ENSMUSG00000056313	1810011O10Rik	0.0336332	0.435316
ENSMUSG00000058230	Arhgap35	1.60764e-05	0.434966
ENSMUSG00000029648	Flt1	0.0269808	0.434195
ENSMUSG00000066357	Wdr6	0.0489856	0.433807
ENSMUSG00000040472	Rabggta	0.00500527	0.432344
ENSMUSG00000031708	Tecr	0.040817	0.430984
ENSMUSG00000033713	Foxn3	0.0127755	0.430957
ENSMUSG00000057982	Zfp809	0.0488811	0.430437
ENSMUSG00000020898	Ctc1	1.431e-05	0.429389
ENSMUSG00000034601	2700049A03Rik	0.0244657	0.429057
ENSMUSG00000052921	Arhgef15	0.0354499	0.427331
ENSMUSG00000030313	Dennd5b	0.0105124	0.426632
ENSMUSG00000000489	Pdgfb	0.0036734	0.423993
ENSMUSG00000029554	Mad1l1	0.0379492	0.422199
ENSMUSG00000018921	Pelp1	0.0108877	0.420876
ENSMUSG00000040785	Ttc3	0.00335639	0.419971
ENSMUSG00000062908	Acadm	0.0259274	0.419801
ENSMUSG00000028737	Aldh4a1	0.0223812	0.418987
ENSMUSG00000028556	Dock7	0.00382255	0.414612
ENSMUSG00000022106	Rcbtb2	0.0334345	0.412727
ENSMUSG00000003573	Homer3	0.0427021	0.411903
ENSMUSG00000025265	Fgd1	0.0273603	0.411515
ENSMUSG00000022574	prt	0.00178049	0.408546
ENSMUSG00000059895	Ptp4a3	0.0378907	0.407681
ENSMUSG00000015053	Gata2	0.00748874	0.407339	YES
ENSMUSG00000026836	Acvr1	0.0139227	0.407263
ENSMUSG00000024078	Ttc27	0.0128519	0.403856
ENSMUSG00000025041	Nt5c2	0.00170978	0.402893
ENSMUSG00000058173	Smco4	0.00678482	0.402086			YES
ENSMUSG00000034485	Uaca	0.00150064	0.401732
ENSMUSG00000008763	Man1a2	0.0033967	0.400724
ENSMUSG00000029207	Apbb2	0.0302304	0.399868
ENSMUSG00000029710	Ephb4	0.00095842	0.39959
ENSMUSG00000038740	Mvb12b	0.0307163	0.398067
ENSMUSG00000024070	Prkd3	0.01855	0.394607
ENSMUSG00000054814	Usp46	0.0401188	0.394376
ENSMUSG00000039831	Arhgap29	0.0174352	0.393484
ENSMUSG00000020167	Tcf3	0.0464494	0.392639
ENSMUSG00000047749	Zc3hav1l	0.0314008	0.391082
ENSMUSG00000028617	Lrrc42	0.0190542	0.390254
ENSMUSG00000045268	Zfp691	0.0427045	0.38938
ENSMUSG00000034055	Phka1	0.0230385	0.389315
ENSMUSG00000020661	Dnmt3a	0.000987998	0.388773
ENSMUSG00000051853	Arf3	0.0149811	0.388417
ENSMUSG00000002881	b1	0.00451679	0.387606
ENSMUSG00000028173	Wls	0.0359501	0.387053			YES
ENSMUSG00000034211	Mrps17	0.0123963	0.384208
ENSMUSG00000059248	Sept9	0.0273789	0.383994			YES
ENSMUSG00000001521	Tulp3	0.0071987	0.383674
ENSMUSG00000048285	Frmd6	0.0238025	0.379572
ENSMUSG00000045180	Shroom2	0.00442567	0.379269
ENSMUSG00000066571	4931406P16Rik	0.0130853	0.378672
ENSMUSG00000032267	Usp28	0.00853894	0.377791
ENSMUSG00000029504	Ddx51	0.00628253	0.376511
ENSMUSG00000036459	Wtip	0.0138502	0.376213
ENSMUSG00000031310	Zmym3	0.041704	0.376016
ENSMUSG00000062590	Armc9	0.0279396	0.374022
ENSMUSG00000042439	Zfp532	0.0133184	0.372786
ENSMUSG00000032667	Pon2	0.0249209	0.372465
ENSMUSG00000027668	Mfn1	0.00440997	0.371562
ENSMUSG00000027650	Tti1	0.000291999	0.369349
ENSMUSG00000022338	Eny2	0.0030419	0.368353
ENSMUSG00000030447	Cyfip1	0.0129215	0.36726
ENSMUSG00000031402	Mpp1	0.00712736	0.366835
ENSMUSG00000033400	Agl	0.0449236	0.365972
ENSMUSG00000028689	Ccdc163	0.0322139	0.365113
ENSMUSG00000039713	Plekhg5	0.00350066	0.363482
ENSMUSG00000028228	Cpne3	0.0433826	0.363054
ENSMUSG00000031103	Elf4	0.0341051	0.36253
ENSMUSG00000059714	Flot1	0.0154957	0.361543
ENSMUSG00000034673	Pbx2	0.00042791	0.361247
ENSMUSG00000064105	Cnnm2	0.0372539	0.356976
ENSMUSG00000043969	Emx2	0.021169	0.356134
ENSMUSG00000038718	Pbx3	0.00382412	0.356018
ENSMUSG00000068270	Shroom4	0.0306102	0.355364
ENSMUSG00000003812	Dse2a	0.0443328	0.353803
ENSMUSG00000039765	Cc2d2a	0.0332983	0.352104
ENSMUSG00000021025	Nfkbia	0.040445	0.352082
ENSMUSG00000022142	Nup155	0.0436626	0.351009
ENSMUSG00000040339	Fam102b	0.0199071	0.350307
ENSMUSG00000026730	Pter	0.0344237	0.347898
ENSMUSG00000018417	Myo1b	0.00464356	0.347862
ENSMUSG00000030060	Hmces	0.0320896	0.343791
ENSMUSG00000024277	Mapre2	0.000989434	0.342947	YES
ENSMUSG00000032598	Nckipsd	0.0346728	0.341976
ENSMUSG00000059552	Trp53	0.0168002	0.340445
ENSMUSG00000005897	Nr2c1	0.0121202	0.33805
ENSMUSG00000030890	Ilk	0.0252059	0.338014
ENSMUSG00000034487	Kdelc2	0.0396391	0.335457
ENSMUSG00000026740	Djc1	0.038289	0.333717
ENSMUSG00000001173	Ocrl	0.00751431	0.332237
ENSMUSG00000023262	Acy1	0.0373547	0.331734
ENSMUSG00000036053	Fmnl2	0.037	0.329739	YES
ENSMUSG00000002496	Tsc2	0.0332013	0.312577
ENSMUSG00000023348	Trip6	0.0239731	0.309782
ENSMUSG00000078789	Dph1	0.0442102	0.305136
ENSMUSG00000027803	Wwtr1	0.00785066	0.304801
ENSMUSG00000037119	Fam91a1	0.0426148	0.301585
ENSMUSG00000065979	Cpped1	0.0108803	0.297082
ENSMUSG00000032590	Apeh	0.0338442	0.284235
ENSMUSG00000028869	Gnl2	0.0448886	0.283783
ENSMUSG00000029106	Add1	0.0204459	0.283591
ENSMUSG00000021013	Ttc8	0.0184963	0.280998
ENSMUSG00000036940	Kdm1a	0.0201068	0.275805
ENSMUSG00000038533	Cbfa2t2	0.0339107	0.270071
ENSMUSG00000059263	Usp47	0.00315679	0.267843
ENSMUSG00000021012	Zc3h14	0.000362292	0.267355
ENSMUSG00000007029	Vars	0.048502	0.267085
ENSMUSG00000024006	Stk38	0.0374331	0.266305
ENSMUSG00000052423	B4galt3	0.0420947	0.263132
ENSMUSG00000032228	Tcf12	0.00109299	0.261699
ENSMUSG00000018999	Slc35b4	0.01589	0.241217
ENSMUSG00000007833	Aldh16a1	0.0116146	0.238467

## Sheet: 2. DOWN in Ezh2 cKO decidua
Ensembl_ID	Gene	FDR	Log2 fold change	H3K27me3 target in DSCs? (Nancy et al.)	Fibroblast activation marker? (Peyser et al.)	Fibroblast activation marker? (Tsukui et al.)
ENSMUSG00000061540	Orm2	8.39733e-05	-9.40511
ENSMUSG00000030713	Klk7	1.13965e-40	-8.18142
ENSMUSG00000041309	Nkx6-2	6.01368e-07	-7.74396
ENSMUSG00000028359	Orm3	1.25566e-05	-7.37226
ENSMUSG00000039196	Orm1	4.22257e-11	-7.25085
ENSMUSG00000034224	Slc38a8	3.27133e-05	-6.57273
ENSMUSG00000037334	H2-M1	1.31216e-06	-6.5173
ENSMUSG00000023247	Guca2a	1.59811e-07	-6.33348
ENSMUSG00000044737	Klk14	4.15782e-18	-6.11174
ENSMUSG00000040314	Ctsg	6.286e-10	-5.86449
ENSMUSG00000085683	9130409J20Rik	1.70671e-10	-5.72653
ENSMUSG00000039457	Ppl	1.79876e-10	-5.68795
ENSMUSG00000030693	Klk10	4.08118e-27	-5.50285
ENSMUSG00000019102	Aldh3a1	5.25769e-08	-5.31955
ENSMUSG00000047884	Klk9	4.03087e-22	-5.25035
ENSMUSG00000028716	Pdzk1ip1	3.88691e-33	-5.23408
ENSMUSG00000040284	Gzmg	1.16863e-08	-5.19698
ENSMUSG00000055193	Klk15	1.76096e-13	-5.15603
ENSMUSG00000048455	Sprr1b	3.83242e-05	-5.15239
ENSMUSG00000003555	Cyp17a1	0.00772547	-5.12493
ENSMUSG00000029236	Nmu	0.000185264	-5.08371
ENSMUSG00000042212	Sprr2d	2.57365e-13	-5.07458
ENSMUSG00000044748	Defb1	0.0030014	-5.01555
ENSMUSG00000005891	Prl4a1	0.000401358	-4.93987
ENSMUSG00000046182	Gsg1l	0.00122813	-4.91742
ENSMUSG00000079092	Prl2c2	0.00648016	-4.88234
ENSMUSG00000079012	Serpi3m	1.04717e-09	-4.86219
ENSMUSG00000056457	Prl2c3	0.00492763	-4.8165
ENSMUSG00000031837	Necab2	6.18663e-30	-4.77906
ENSMUSG00000021565	Slc6a19	0.00492327	-4.7267
ENSMUSG00000046844	Vat1l	7.15637e-40	-4.57252
ENSMUSG00000060726	Tmsb15a	1.24836e-10	-4.53759
ENSMUSG00000015966	Il17rb	2.69118e-17	-4.52542
ENSMUSG00000022886	Prl2a1	1.89786e-06	-4.47656
ENSMUSG00000042429	Adora1	2.70809e-53	-4.45694
ENSMUSG00000051431	Gpr87	2.98463e-06	-4.3755
ENSMUSG00000033765	Calm4	9.88624e-05	-4.36654
ENSMUSG00000073494	Sh2d1b2	4.68936e-14	-4.20784
ENSMUSG00000021214	Akr1c18	2.27846e-06	-4.09139
ENSMUSG00000059256	Gzmd	2.86869e-07	-4.0645
ENSMUSG00000022156	Gzme	2.24547e-06	-4.0635
ENSMUSG00000033569	Adgrb3	0.0381207	-4.06106
ENSMUSG00000026011	Ctla4	1.48335e-05	-4.05518
ENSMUSG00000039109	F13a1	3.36466e-28	-4.02359
ENSMUSG00000005220	Corin	5.94067e-06	-3.96626
ENSMUSG00000041577	Prelp	1.94987e-08	-3.96404
ENSMUSG00000032454	Rbp2	4.91433e-06	-3.93534
ENSMUSG00000015441	Gzmf	5.97438e-06	-3.90998
ENSMUSG00000029275	Gfi1	9.00549e-14	-3.89485
ENSMUSG00000007209	Ceacam9	0.0106403	-3.88324
ENSMUSG00000060180	Myh13	2.86516e-14	-3.83179
ENSMUSG00000030787	Lyve1	7.59588e-46	-3.81702
ENSMUSG00000029603	Dtx1	3.49882e-24	-3.81036
ENSMUSG00000028749	Pla2g2f	0.0225429	-3.7994
ENSMUSG00000074365	Crxos	6.19296e-05	-3.75006
ENSMUSG00000024331	Dsc2	2.1798e-16	-3.73727
ENSMUSG00000040649	Rimklb	0.0142923	-3.6765
ENSMUSG00000026347	Tmem163	1.54297e-07	-3.67181
ENSMUSG00000026691	Fmo3	8.89386e-05	-3.65148
ENSMUSG00000042985	Upk3b	0.000105006	-3.62527
ENSMUSG00000070504	Fcrl6	5.17816e-08	-3.61545
ENSMUSG00000020701	Tmem132e	0.00471189	-3.60526
ENSMUSG00000000562	Adora3	0.00510318	-3.53954
ENSMUSG00000030114	Klrg1	4.7021e-14	-3.53184
ENSMUSG00000032532	Cck	0.00267569	-3.5235
ENSMUSG00000046999	1110032F04Rik	8.99301e-07	-3.51381
ENSMUSG00000034159	2310007B03Rik	2.27462e-06	-3.49397
ENSMUSG00000032528	Vipr1	2.895e-18	-3.43751
ENSMUSG00000002831	Plin4	5.37384e-14	-3.43067
ENSMUSG00000022408	Fam83f	3.62556e-11	-3.42792	YES
ENSMUSG00000090710	Gm9513	0.0337395	-3.38206
ENSMUSG00000068373	D430041D05Rik	0.000776899	-3.37075
ENSMUSG00000013418	B4galnt2	0.0128143	-3.36471
ENSMUSG00000022157	Mcpt8	2.14919e-05	-3.35955
ENSMUSG00000001864	Aif1l	6.85951e-07	-3.30026
ENSMUSG00000030270	Cpne9	5.57102e-07	-3.28654
ENSMUSG00000074207	Adh1	1.14792e-26	-3.28287
ENSMUSG00000048399	Tprg	0.0372808	-3.2662
ENSMUSG00000027376	Prom2	2.85994e-05	-3.25734
ENSMUSG00000049598	Vsig8	1.32719e-15	-3.2349
ENSMUSG00000079186	Gzmc	1.12282e-11	-3.23336
ENSMUSG00000037202	Prf1	4.85548e-10	-3.21997
ENSMUSG00000031443	F7	0.0292601	-3.18256
ENSMUSG00000026770	Il2ra	1.98256e-08	-3.16483
ENSMUSG00000028176	Lrrc7	2.98995e-08	-3.15914
ENSMUSG00000047230	Cldn2	1.7753e-05	-3.13929
ENSMUSG00000041078	Grid1	1.15862e-07	-3.13898
ENSMUSG00000068600	Gml2	5.20999e-07	-3.11947
ENSMUSG00000067750	Khdc1a	0.000563859	-3.11418
ENSMUSG00000070337	Gpr179	6.10583e-12	-3.0996
ENSMUSG00000027524	Edn3	0.00360081	-3.07759
ENSMUSG00000050063	Klk6	0.0113526	-3.05218
ENSMUSG00000070645	Ren1	6.01368e-07	-3.04588
ENSMUSG00000021749	Oit1	3.18492e-11	-3.03449
ENSMUSG00000030483	Cyp2b10	3.51425e-07	-3.00172
ENSMUSG00000059003	Grin2a	0.040445	-2.99649
ENSMUSG00000023132	Gzma	0.000252295	-2.9927
ENSMUSG00000079625	Tm4sf19	5.62258e-05	-2.9918
ENSMUSG00000035041	Creb3l3	1.03744e-09	-2.97562
ENSMUSG00000038094	Atp13a4	3.91665e-12	-2.97402
ENSMUSG00000048827	Pkd1l3	7.36383e-05	-2.95818
ENSMUSG00000060131	Atp8b4	1.96078e-17	-2.95445
ENSMUSG00000042845	Wfdc12	6.80949e-05	-2.93697
ENSMUSG00000066097	Cyp2j11	0.0335986	-2.93668
ENSMUSG00000074063	Osgin1	9.49786e-10	-2.92777
ENSMUSG00000000120	Ngfr	1.91589e-15	-2.90533	YES
ENSMUSG00000022657	Cd96	9.07815e-14	-2.90461
ENSMUSG00000007946	Phox2a	0.00497519	-2.89184
ENSMUSG00000020340	Cyfip2	6.39852e-12	-2.8677
ENSMUSG00000026413	Pkp1	0.0448992	-2.86316
ENSMUSG00000064267	Hvcn1	8.89811e-19	-2.85944
ENSMUSG00000031727	Pmfbp1	0.00055349	-2.83277
ENSMUSG00000038167	Plekhg6	3.52932e-05	-2.81709
ENSMUSG00000006488	Prl7a1	0.0137981	-2.8159
ENSMUSG00000025557	Slc15a1	1.51329e-05	-2.80874
ENSMUSG00000056632	Dsg3	0.000360102	-2.80757
ENSMUSG00000031170	Slc38a5	0.0357392	-2.80502
ENSMUSG00000005373	Mlxipl	4.19641e-08	-2.79773
ENSMUSG00000070564	Ntn5	2.63989e-06	-2.7953
ENSMUSG00000006310	Zbtb32	6.36909e-06	-2.79094
ENSMUSG00000039313	AF529169	3.28261e-12	-2.77403
ENSMUSG00000001020	S100a4	9.57517e-30	-2.7585
ENSMUSG00000052180	Serpinb6c	1.01589e-09	-2.75296
ENSMUSG00000031133	Arhgef6	3.59647e-51	-2.74933
ENSMUSG00000053101	Gpr141	3.47546e-08	-2.73918
ENSMUSG00000059901	Adamts14	8.89811e-19	-2.72125	YES
ENSMUSG00000034127	Tspan8	1.7013e-22	-2.7179
ENSMUSG00000044033	Ccdc141	4.81653e-31	-2.70561
ENSMUSG00000016942	Tmprss6	4.19641e-08	-2.70263
ENSMUSG00000079298	Klrb1b	1.38458e-15	-2.69758
ENSMUSG00000022240	Ctnnd2	3.42834e-11	-2.69642
ENSMUSG00000054266	Serpinb9d	0.000477781	-2.68658
ENSMUSG00000054003	Tdrd9	5.64648e-05	-2.66524
ENSMUSG00000027219	Slc28a2	1.41341e-09	-2.65714
ENSMUSG00000068129	Cst7	3.55066e-11	-2.65391
ENSMUSG00000032807	Alox12b	6.61797e-06	-2.64537
ENSMUSG00000000686	Abhd15	2.56318e-12	-2.64415
ENSMUSG00000036587	Fut7	0.000295793	-2.64288
ENSMUSG00000030173	Klra5	5.50746e-05	-2.63395
ENSMUSG00000029813	1600015I10Rik	0.0202886	-2.62723
ENSMUSG00000074577	Ripor3	0.000359798	-2.62011
ENSMUSG00000029096	Htra3	0.00151348	-2.60276
ENSMUSG00000003477	Inmt	0.0066898	-2.60024
ENSMUSG00000024087	Cyp1b1	0.0190542	-2.59677
ENSMUSG00000022441	Efcab6	2.15129e-09	-2.5893
ENSMUSG00000028071	Sh2d2a	5.20792e-11	-2.58759
ENSMUSG00000036655	Colec11	0.00237903	-2.58157
ENSMUSG00000015437	Gzmb	0.000271824	-2.57816
ENSMUSG00000037143	Cfap61	0.00833543	-2.5735
ENSMUSG00000000792	Slc5a5	2.08707e-09	-2.57011
ENSMUSG00000070691	Runx3	1.15402e-12	-2.5658
ENSMUSG00000064308	2410137M14Rik	2.79424e-05	-2.5554
ENSMUSG00000014686	Ceacam16	0.00311267	-2.55153
ENSMUSG00000026009	Icos	5.47259e-06	-2.54349
ENSMUSG00000071540	3425401B19Rik	0.0220728	-2.54167
ENSMUSG00000021194	Chga	2.15205e-07	-2.54151
ENSMUSG00000057899	Adgrf2	7.00624e-05	-2.53568
ENSMUSG00000068227	Il2rb	7.86148e-15	-2.53322
ENSMUSG00000039683	Sdk1	1.52348e-15	-2.52942	YES
ENSMUSG00000064023	Klk8	8.83082e-12	-2.52739
ENSMUSG00000032511	Scn5a	6.89526e-08	-2.51812
ENSMUSG00000028328	Tmod1	3.75059e-06	-2.51712	YES
ENSMUSG00000025202	Scd3	9.92767e-14	-2.51329
ENSMUSG00000030156	Cd69	5.23176e-08	-2.50426
ENSMUSG00000063305	Psg20	0.00982661	-2.50193
ENSMUSG00000032788	Pdxk	4.09017e-08	-2.50034
ENSMUSG00000052301	Doc2a	0.0099855	-2.49802
ENSMUSG00000074595	Wfdc6a	1.82341e-06	-2.48981
ENSMUSG00000022696	Sidt1	3.20069e-14	-2.48934
ENSMUSG00000054892	Txk	2.72137e-12	-2.47221
ENSMUSG00000046337	Fam178b	0.000518676	-2.47166
ENSMUSG00000021364	Elovl2	3.47853e-10	-2.46675
ENSMUSG00000016194	Hsd11b1	2.3234e-09	-2.45814
ENSMUSG00000035491	Fthl17a	0.032226	-2.4404
ENSMUSG00000041347	Bdkrb1	0.00360939	-2.43559
ENSMUSG00000000673	Haao	1.31435e-06	-2.42665
ENSMUSG00000050447	Lypd6	2.98035e-08	-2.41091
ENSMUSG00000063239	Grm4	0.00102529	-2.40528
ENSMUSG00000000817	Fasl	2.08213e-13	-2.40436
ENSMUSG00000032281	Acsbg1	0.00794616	-2.39637
ENSMUSG00000050272	Dscam	0.0247755	-2.39177
ENSMUSG00000039315	Clnk	5.33706e-09	-2.39081
ENSMUSG00000021091	Serpi3n	1.34619e-08	-2.38991
ENSMUSG00000043789	Vwce	7.07553e-05	-2.38836
ENSMUSG00000073530	Pappa2	0.000601069	-2.38784
ENSMUSG00000030268	Bcat1	2.42765e-07	-2.38586	YES
ENSMUSG00000033825	Tpsb2	0.00114296	-2.3677
ENSMUSG00000048636	A730049H05Rik	0.000681123	-2.36607
ENSMUSG00000002076	Hsf2bp	1.29802e-10	-2.36548
ENSMUSG00000034156	Tspoap1	3.59197e-06	-2.35009
ENSMUSG00000054200	Ffar4	0.000106731	-2.34699
ENSMUSG00000056054	S100a8	0.0171668	-2.34411
ENSMUSG00000027452	Acss1	6.97952e-08	-2.33718
ENSMUSG00000026385	Dbi	2.13545e-06	-2.33578
ENSMUSG00000000216	Scnn1g	1.34619e-08	-2.33497
ENSMUSG00000036144	Meox2	5.98594e-09	-2.33496
ENSMUSG00000041831	Sytl3	2.06668e-10	-2.33448
ENSMUSG00000061878	Sphk1	2.46843e-08	-2.33405
ENSMUSG00000053846	Lipg	0.00612929	-2.33072	YES
ENSMUSG00000036095	Dgkb	4.31553e-06	-2.32682
ENSMUSG00000079853	Klra1	0.0010336	-2.32598
ENSMUSG00000036641	Ccdc148	0.00702005	-2.32296
ENSMUSG00000005672	Kit	6.92215e-07	-2.31428
ENSMUSG00000047298	Kcnv2	1.37023e-11	-2.3114
ENSMUSG00000026308	Klhl30	1.68698e-10	-2.30828
ENSMUSG00000019982	Myb	1.6016e-11	-2.30472
ENSMUSG00000030935	Acsm3	0.0169178	-2.29036
ENSMUSG00000022887	Masp1	1.64131e-06	-2.28324
ENSMUSG00000079014	Serpi3i	0.00207601	-2.28247
ENSMUSG00000028751	Pla2g2e	0.023675	-2.28039
ENSMUSG00000078616	Trim30c	0.000453918	-2.27717
ENSMUSG00000022659	Gcsam	0.0201435	-2.2722
ENSMUSG00000015970	Chdh	1.99048e-09	-2.26283
ENSMUSG00000052485	Tmem171	2.33928e-08	-2.25954
ENSMUSG00000046971	Pla2g4f	1.56521e-06	-2.25942
ENSMUSG00000045318	Adra2c	0.000748103	-2.24141
ENSMUSG00000005686	Ampd3	3.11159e-07	-2.23825
ENSMUSG00000019359	Gdpd2	0.0196528	-2.23774
ENSMUSG00000025383	Il23a	0.00917947	-2.23429
ENSMUSG00000006205	Htra1	2.83442e-08	-2.23176	YES
ENSMUSG00000030000	Add2	5.21112e-05	-2.221
ENSMUSG00000024653	Scgb1a1	0.00322091	-2.21597
ENSMUSG00000038156	Spon1	8.73174e-20	-2.21486	YES
ENSMUSG00000079071	Gm14085	3.54635e-08	-2.20206
ENSMUSG00000026073	Il1r2	0.00386318	-2.19915
ENSMUSG00000056498	Tmem154	2.63399e-12	-2.17637
ENSMUSG00000063011	Msln	2.85398e-05	-2.16597
ENSMUSG00000026989	Dapl1	0.0212064	-2.16312
ENSMUSG00000000223	Drp2	4.31642e-19	-2.15936
ENSMUSG00000028785	Hpca	0.0192736	-2.1565
ENSMUSG00000030325	Klrb1c	2.74907e-10	-2.15464
ENSMUSG00000039954	Stk32a	8.72984e-06	-2.14271
ENSMUSG00000032446	Eomes	2.50938e-09	-2.14179
ENSMUSG00000031410	Nxf7	0.000130084	-2.1387
ENSMUSG00000027313	Chac1	7.39465e-05	-2.12551
ENSMUSG00000045826	Ptprcap	9.64747e-07	-2.12397
ENSMUSG00000029019	Nppb	0.0434376	-2.11492
ENSMUSG00000029816	Gpnmb	0.0139128	-2.10734
ENSMUSG00000070473	Cldn3	3.15798e-08	-2.10231
ENSMUSG00000030616	Sytl2	3.32193e-19	-2.10171
ENSMUSG00000024899	Papss2	5.56637e-05	-2.09579
ENSMUSG00000025432	Avil	2.6943e-06	-2.09015
ENSMUSG00000054385	Ceacam2	0.024067	-2.08183
ENSMUSG00000004612	Nkg7	5.33853e-09	-2.07665
ENSMUSG00000037005	Xpnpep2	0.0373028	-2.06865
ENSMUSG00000031958	Ldhd	8.66329e-08	-2.06759
ENSMUSG00000028337	Coro2a	1.21095e-16	-2.04639
ENSMUSG00000039126	Prune2	0.000129981	-2.04078	YES
ENSMUSG00000024810	Il33	5.05219e-05	-2.03966	YES
ENSMUSG00000005696	Sh2d1a	4.26967e-06	-2.03854
ENSMUSG00000038267	Slc22a23	7.60761e-06	-2.03594
ENSMUSG00000058400	Qrfpr	0.04301	-2.03234
ENSMUSG00000035930	Chst4	0.031669	-2.03032
ENSMUSG00000032754	Slc8b1	2.96146e-10	-2.02835
ENSMUSG00000076434	Wfdc3	5.22374e-06	-2.02451
ENSMUSG00000033342	Plppr5	0.000256203	-2.01926
ENSMUSG00000020395	Itk	5.33706e-09	-2.01912
ENSMUSG00000020836	Coro6	0.0240863	-2.01351	YES
ENSMUSG00000050860	Phospho1	0.0319905	-2.01301
ENSMUSG00000051225	Fam83a	0.0171476	-2.00648
ENSMUSG00000035778	Ggta1	1.78774e-10	-2.00333
ENSMUSG00000029189	Sel1l3	1.3183e-05	-2.00332
ENSMUSG00000025746	Il6	3.07093e-05	-2.00313
ENSMUSG00000061082	Plac1	0.00546723	-2.00149
ENSMUSG00000067201	H2-M9	1.20516e-05	-1.99827
ENSMUSG00000042476	Abcb4	0.0160932	-1.99661	YES
ENSMUSG00000037578	Pkd2l1	2.47558e-06	-1.9928
ENSMUSG00000041653	Pnpla3	3.7632e-06	-1.98811
ENSMUSG00000040536	Necab1	0.0233598	-1.98651
ENSMUSG00000032289	Thsd4	1.11896e-07	-1.98605	YES
ENSMUSG00000041481	Serpi3g	5.53866e-09	-1.9845
ENSMUSG00000041608	Entpd3	1.78156e-07	-1.98403
ENSMUSG00000020173	Cobl	7.35175e-10	-1.98261	YES
ENSMUSG00000028238	Atp6v0d2	1.82141e-05	-1.97584
ENSMUSG00000045053	Kcng3	0.00217629	-1.96594
ENSMUSG00000034570	Inpp5j	8.01159e-08	-1.96274
ENSMUSG00000021313	Ryr2	5.21232e-09	-1.96164
ENSMUSG00000031385	Plxnb3	0.00039819	-1.96009
ENSMUSG00000030472	Ceacam18	0.0237883	-1.95613
ENSMUSG00000029449	Rhof	1.67674e-09	-1.95521
ENSMUSG00000071489	Ptgdr	8.30374e-16	-1.95442
ENSMUSG00000064137	Rhox8	5.57733e-05	-1.94173
ENSMUSG00000051257	Trap1a	0.0113526	-1.93345
ENSMUSG00000025475	Adgra1	0.0159087	-1.93247
ENSMUSG00000067599	Klra7	6.24951e-10	-1.92098
ENSMUSG00000073012	Fnd3c2	0.000413525	-1.91725
ENSMUSG00000069855	Slc47a2	1.29623e-06	-1.917
ENSMUSG00000026610	Esrrg	0.0119642	-1.91467
ENSMUSG00000044703	Phf11a	0.0281874	-1.91407
ENSMUSG00000026303	Mlph	1.55119e-05	-1.9138
ENSMUSG00000037428	Vgf	0.00816779	-1.91341
ENSMUSG00000009246	Trpm5	0.0138527	-1.91335
ENSMUSG00000026986	Hnmt	3.52246e-07	-1.91004
ENSMUSG00000031506	Ptpn7	3.0559e-12	-1.90977
ENSMUSG00000004709	Cd244	1.89011e-09	-1.90759
ENSMUSG00000034987	Hrh2	5.67344e-05	-1.90732
ENSMUSG00000046997	Spsb4	0.000539186	-1.90079
ENSMUSG00000022439	Parvg	5.33178e-10	-1.8971
ENSMUSG00000047250	Ptgs1	8.80632e-14	-1.88832
ENSMUSG00000021732	Fgf10	2.75494e-08	-1.88165
ENSMUSG00000033024	Klra9	0.00392934	-1.87678
ENSMUSG00000020143	Dock2	6.50212e-11	-1.87198
ENSMUSG00000028591	Pramef12	0.0185046	-1.85549
ENSMUSG00000024558	Mapk4	0.00373165	-1.85113
ENSMUSG00000025780	Itih5	2.14792e-05	-1.84712
ENSMUSG00000057615	Ldoc1	0.0116606	-1.8424
ENSMUSG00000009248	Ascl2	0.0184796	-1.83876
ENSMUSG00000089727	Klra8	0.00141837	-1.83647
ENSMUSG00000060275	Nrg2	0.000450662	-1.83378	YES
ENSMUSG00000005763	Cd247	2.09402e-07	-1.83031
ENSMUSG00000022102	Dok2	4.45711e-13	-1.8278
ENSMUSG00000045312	Lhfpl2	8.87827e-05	-1.82423	YES
ENSMUSG00000037318	Traf3ip3	1.2711e-09	-1.82296
ENSMUSG00000029304	Spp1	0.000552782	-1.81515
ENSMUSG00000024511	Rab27b	5.33706e-09	-1.81488
ENSMUSG00000027748	Trpc4	2.56783e-12	-1.81486
ENSMUSG00000019935	Slc17a8	0.0440258	-1.81457
ENSMUSG00000004105	Angptl2	0.000599402	-1.81334
ENSMUSG00000041737	Tmem45b	3.0568e-10	-1.81299
ENSMUSG00000051998	Lax1	8.63875e-10	-1.8107
ENSMUSG00000027901	Dennd2d	1.78774e-10	-1.80883	YES
ENSMUSG00000029120	Ppp2r2c	4.72553e-05	-1.80508
ENSMUSG00000021303	Gng4	0.0131342	-1.80461	YES
ENSMUSG00000020017	Hal	0.00102062	-1.80448
ENSMUSG00000028341	Nr4a3	1.9669e-06	-1.80415
ENSMUSG00000037185	Krt80	0.000173512	-1.80352
ENSMUSG00000040247	Tbc1d10c	2.17323e-10	-1.80194
ENSMUSG00000027611	Procr	0.0205873	-1.79784
ENSMUSG00000062524	Ncr1	5.00663e-07	-1.78555
ENSMUSG00000031543	Ank1	0.00248223	-1.78462
ENSMUSG00000062542	Syt9	1.37023e-11	-1.78252
ENSMUSG00000021365	Nedd9	1.8426e-21	-1.7823
ENSMUSG00000042035	Igsf3	9.27993e-11	-1.78191
ENSMUSG00000034394	Lif	0.0263642	-1.77524
ENSMUSG00000042485	Mustn1	0.00424363	-1.77257
ENSMUSG00000017697	Ada	0.00259749	-1.77223
ENSMUSG00000073399	Trim40	0.00154477	-1.76863
ENSMUSG00000031101	Sash3	8.22809e-12	-1.76732
ENSMUSG00000067591	Klra3	0.00330899	-1.76639
ENSMUSG00000073008	Gpr174	0.00064639	-1.76131
ENSMUSG00000018341	Il12rb2	0.0123436	-1.76
ENSMUSG00000052271	Bhlha15	0.00902462	-1.75909
ENSMUSG00000023942	Slc29a1	4.09628e-09	-1.75773
ENSMUSG00000057346	Apol9a	0.000612537	-1.75613
ENSMUSG00000050075	Gpr171	1.04993e-06	-1.75526
ENSMUSG00000026765	Lypd6b	0.00236479	-1.74276
ENSMUSG00000002944	Cd36	6.79749e-11	-1.73896
ENSMUSG00000042345	Ubash3a	0.00421925	-1.73348
ENSMUSG00000055523	Gucy2g	0.0413188	-1.73312
ENSMUSG00000033220	Rac2	3.30316e-12	-1.73186
ENSMUSG00000041707	1810011H11Rik	0.000123193	-1.73177
ENSMUSG00000074264	Amy1	0.00694359	-1.72952
ENSMUSG00000037686	Aspg	0.0328606	-1.72824
ENSMUSG00000024965	Fermt3	1.61692e-12	-1.72724
ENSMUSG00000068122	Agtr2	0.00853894	-1.72339
ENSMUSG00000034416	Pkd1l2	0.00441756	-1.72278
ENSMUSG00000038179	Slamf7	3.64811e-09	-1.72265
ENSMUSG00000061080	Lsamp	0.000123814	-1.71554
ENSMUSG00000060981	Hist1h4h	0.04931	-1.71273
ENSMUSG00000067714	Lpar5	0.000713825	-1.71025
ENSMUSG00000053522	Lgals7	2.39541e-05	-1.7081
ENSMUSG00000021750	Fam107a	0.0281331	-1.70797
ENSMUSG00000021396	Nxnl2	1.13293e-05	-1.70458
ENSMUSG00000033105	Lss	2.53899e-08	-1.70215
ENSMUSG00000034226	Rhov	0.0231107	-1.70045
ENSMUSG00000047638	Nr1h4	3.1708e-05	-1.69974
ENSMUSG00000044814	Olfr543	0.0321531	-1.69871
ENSMUSG00000035246	Pcyt1b	3.50346e-09	-1.69828
ENSMUSG00000021451	Sema4d	1.74983e-11	-1.6978
ENSMUSG00000028553	Angptl3	0.0115243	-1.69716
ENSMUSG00000040170	Fmo2	2.13239e-05	-1.69596
ENSMUSG00000041954	Tnfrsf18	0.00118667	-1.69402
ENSMUSG00000057137	Tmem140	1.153e-05	-1.69102
ENSMUSG00000034472	Rasd2	0.00147091	-1.6894	YES
ENSMUSG00000043051	Disc1	5.00663e-07	-1.68685	YES
ENSMUSG00000029490	Mfsd7a	1.46806e-07	-1.68192
ENSMUSG00000037855	Zfp365	1.59395e-05	-1.68102
ENSMUSG00000058248	Kcnh1	5.5109e-14	-1.67542
ENSMUSG00000063428	Ddo	0.0186574	-1.67299
ENSMUSG00000079227	Ccr5	1.94045e-12	-1.67138
ENSMUSG00000034438	Gbp8	0.00024643	-1.6712
ENSMUSG00000044393	Dsg2	2.76326e-05	-1.66552
ENSMUSG00000032661	Oas3	0.00205311	-1.66044
ENSMUSG00000070469	Adamtsl3	0.0445763	-1.6599
ENSMUSG00000015355	Cd48	3.28348e-13	-1.65695
ENSMUSG00000057948	Unc13d	1.72827e-10	-1.64885
ENSMUSG00000000290	Itgb2	4.91721e-11	-1.64802
ENSMUSG00000022818	Cyp2ab1	0.00199421	-1.64801
ENSMUSG00000024210	Ip6k3	0.00480832	-1.6472
ENSMUSG00000000732	Icosl	1.18921e-07	-1.64171
ENSMUSG00000047507	Baiap3	0.00214245	-1.64022
ENSMUSG00000066684	Pilrb1	0.00121059	-1.63994
ENSMUSG00000022512	Cldn1	0.048395	-1.63991
ENSMUSG00000018654	Ikzf1	4.26923e-10	-1.6377
ENSMUSG00000027412	Lpin3	1.31548e-05	-1.63719
ENSMUSG00000047810	Ccdc88b	5.44356e-08	-1.63282
ENSMUSG00000031202	Rab39b	1.67427e-06	-1.63178
ENSMUSG00000033174	Mgll	1.78585e-09	-1.63163
ENSMUSG00000027947	Il6ra	5.44007e-05	-1.63107
ENSMUSG00000055717	Slain1	0.00186878	-1.62862
ENSMUSG00000012123	Crybg2	0.0346207	-1.62342
ENSMUSG00000070000	Fcho1	2.09469e-07	-1.62206
ENSMUSG00000020788	Atp2a3	1.48483e-05	-1.61725	YES
ENSMUSG00000024910	Ctsw	4.53719e-08	-1.61501
ENSMUSG00000015354	Pcolce2	4.04684e-05	-1.61399
ENSMUSG00000021322	Aoah	2.69389e-07	-1.61383
ENSMUSG00000027636	Sla2	5.50216e-06	-1.61243
ENSMUSG00000026979	Psd4	3.49908e-10	-1.60883
ENSMUSG00000023122	Sult1c2	0.000532763	-1.60853
ENSMUSG00000041515	Irf8	4.10009e-08	-1.6067
ENSMUSG00000023169	Slc38a1	1.1774e-06	-1.60538	YES
ENSMUSG00000029254	Stap1	0.000190739	-1.60257
ENSMUSG00000028931	Kcb2	2.77267e-10	-1.60091
ENSMUSG00000000791	Il12rb1	3.20233e-05	-1.59756
ENSMUSG00000057315	Arhgap24	0.000308047	-1.59472	YES
ENSMUSG00000102418	Sh2d1b1	2.48994e-05	-1.58199
ENSMUSG00000033060	Lmo7	1.67427e-06	-1.57916
ENSMUSG00000020437	Myo1g	4.8958e-10	-1.57691
ENSMUSG00000037492	Zmat4	6.30035e-05	-1.57602
ENSMUSG00000050921	P2ry10	0.000325311	-1.57442
ENSMUSG00000056296	Synpr	0.000306599	-1.57307
ENSMUSG00000048779	P2ry6	6.30313e-18	-1.57243
ENSMUSG00000040747	Cd53	2.51033e-08	-1.57184
ENSMUSG00000023019	Gpd1	0.0265226	-1.57117
ENSMUSG00000039232	Stx11	3.03187e-05	-1.56489
ENSMUSG00000067220	Cnga1	0.00012286	-1.56294
ENSMUSG00000030830	Itgal	1.1531e-09	-1.55947
ENSMUSG00000022206	Npr3	2.8373e-09	-1.55011
ENSMUSG00000030165	Klrd1	6.84303e-08	-1.54307
ENSMUSG00000051457	Spn	4.71349e-08	-1.5429
ENSMUSG00000020042	Btbd11	3.02642e-06	-1.54287
ENSMUSG00000032068	Plet1	0.00240552	-1.54096
ENSMUSG00000040751	Lat2	1.67227e-10	-1.53925
ENSMUSG00000027238	Frmd5	0.0195739	-1.53723
ENSMUSG00000032204	Aqp9	0.0100176	-1.53611
ENSMUSG00000048534	Jaml	0.000201151	-1.53432
ENSMUSG00000071715	Ncf4	2.01558e-09	-1.53292
ENSMUSG00000037661	Gpr160	5.33706e-09	-1.53185
ENSMUSG00000001444	Tbx21	0.00138769	-1.53169
ENSMUSG00000027562	Car2	1.44864e-13	-1.52839
ENSMUSG00000032202	Rab27a	2.18934e-08	-1.52648
ENSMUSG00000027375	Mal	3.12968e-20	-1.52328
ENSMUSG00000024059	Clip4	0.00529811	-1.52239
ENSMUSG00000029321	Slc10a6	6.51283e-08	-1.5183
ENSMUSG00000022270	Retreg1	6.02321e-07	-1.51811
ENSMUSG00000055866	Per2	0.000663566	-1.51471
ENSMUSG00000036353	P2ry12	8.32488e-07	-1.51286
ENSMUSG00000073805	Fam196a	5.59584e-05	-1.51133
ENSMUSG00000068246	Apol9b	0.00472935	-1.50491
ENSMUSG00000090164	BC035044	0.00890696	-1.50421
ENSMUSG00000048865	Arhgap30	1.43347e-10	-1.50164
ENSMUSG00000059498	Fcgr3	5.01939e-10	-1.50011
ENSMUSG00000028339	Col15a1	8.98499e-06	-1.5001	YES
ENSMUSG00000038301	Snx10	3.73577e-19	-1.49464
ENSMUSG00000074896	Ifit3	0.000426285	-1.49346
ENSMUSG00000044788	Fads6	0.000289944	-1.49332
ENSMUSG00000035459	Stab2	0.00432712	-1.4895
ENSMUSG00000057969	Sema3b	1.20062e-10	-1.48563
ENSMUSG00000063506	Arhgap22	6.21779e-09	-1.484
ENSMUSG00000028982	Slc25a33	0.00039237	-1.48319
ENSMUSG00000027514	Zbp1	0.000397296	-1.48313
ENSMUSG00000041565	L3mbtl4	1.0384e-06	-1.4822
ENSMUSG00000061815	Rufy4	1.90412e-08	-1.47533
ENSMUSG00000053825	Ppfia2	0.00481063	-1.46947
ENSMUSG00000033213	AA467197	0.00503566	-1.4647
ENSMUSG00000031497	Tnfsf13b	0.0332617	-1.46082	YES
ENSMUSG00000048163	Selplg	9.32676e-08	-1.45812
ENSMUSG00000029923	Rab19	0.0178065	-1.45732
ENSMUSG00000051354	Samd3	0.00153334	-1.45661
ENSMUSG00000053886	Sh2d4a	1.46246e-06	-1.45589	YES
ENSMUSG00000027495	Fam210b	4.17781e-11	-1.45542
ENSMUSG00000021573	Tppp	0.00262372	-1.44771	YES
ENSMUSG00000026875	Traf1	4.14055e-05	-1.44596
ENSMUSG00000030428	Ttyh1	0.0355878	-1.43659
ENSMUSG00000031465	Angpt2	0.00143244	-1.43466
ENSMUSG00000034387	Ssu2	0.00113929	-1.43041
ENSMUSG00000028581	Laptm5	1.59199e-10	-1.42922
ENSMUSG00000037759	Ptger2	0.00202707	-1.42851
ENSMUSG00000028602	Tnfrsf8	0.00357269	-1.42466
ENSMUSG00000053318	Slamf8	0.0301864	-1.41974
ENSMUSG00000001281	Itgb7	3.91788e-06	-1.418
ENSMUSG00000039347	Atp6v0e2	5.27355e-05	-1.41792
ENSMUSG00000043811	Rtn4r	0.00420262	-1.4148	YES
ENSMUSG00000019852	Arfgef3	0.0295927	-1.4117
ENSMUSG00000028542	Slc6a9	0.000612096	-1.41018
ENSMUSG00000032193	Ldlr	1.86207e-05	-1.40606
ENSMUSG00000043366	Olfr78	0.00181584	-1.39987
ENSMUSG00000003949	Hlf	0.000653873	-1.39899
ENSMUSG00000073490	Ifi207	0.00121514	-1.39774
ENSMUSG00000025279	Dse1l3	0.0448886	-1.39721
ENSMUSG00000046807	Lrrc75b	7.14547e-08	-1.39657	YES
ENSMUSG00000004207	Psap	0.00413608	-1.39517
ENSMUSG00000024036	Slc37a1	0.00102892	-1.392	YES
ENSMUSG00000040229	Gpr34	1.57339e-06	-1.38965
ENSMUSG00000063821	Dupd1	0.0339107	-1.38844
ENSMUSG00000035916	Ptprq	0.0106262	-1.38569
ENSMUSG00000028599	Tnfrsf1b	3.54669e-05	-1.3841	YES
ENSMUSG00000056413	Adap1	1.03635e-09	-1.38391
ENSMUSG00000028640	Tfap2c	0.0463709	-1.37968
ENSMUSG00000053040	Aph1c	0.00300658	-1.37521
ENSMUSG00000032899	Styk1	2.25292e-06	-1.37491
ENSMUSG00000050241	Klre1	3.65048e-06	-1.37297
ENSMUSG00000041351	Rap1gap	0.000356462	-1.37283
ENSMUSG00000047592	Nxpe5	0.00243371	-1.37181
ENSMUSG00000026272	Agxt	0.00348872	-1.37065
ENSMUSG00000055912	Tmem150a	0.00267918	-1.37056
ENSMUSG00000000739	Sult5a1	0.000964601	-1.36878
ENSMUSG00000034459	Ifit1	0.000902511	-1.36719
ENSMUSG00000037151	Lrrc20	0.00014679	-1.36483
ENSMUSG00000030790	Adm	0.0116406	-1.36137
ENSMUSG00000070644	Etnk2	0.000118282	-1.35715
ENSMUSG00000018168	Ikzf3	7.72306e-05	-1.35643
ENSMUSG00000057135	Scimp	0.0118463	-1.35527
ENSMUSG00000054580	Pla2r1	0.000422963	-1.35482
ENSMUSG00000022676	Si2	7.57843e-11	-1.35017
ENSMUSG00000034926	Dhcr24	7.29526e-11	-1.35014
ENSMUSG00000039899	Fgl2	6.9125e-05	-1.34975	YES
ENSMUSG00000033717	Adra2a	0.0351825	-1.348
ENSMUSG00000000159	Igsf5	0.0226385	-1.34761
ENSMUSG00000038178	Slc43a2	0.00677588	-1.34612
ENSMUSG00000031298	Adgrg2	1.03652e-05	-1.34487
ENSMUSG00000040345	Arhgap9	3.49846e-07	-1.34118
ENSMUSG00000033327	Tnxb	0.000479098	-1.3375
ENSMUSG00000034648	Lrrn1	0.000663661	-1.33299
ENSMUSG00000029204	Rhoh	0.000426285	-1.33033
ENSMUSG00000031551	Ido1	0.0276565	-1.33003
ENSMUSG00000034171	Faah	0.00559374	-1.32262
ENSMUSG00000058715	Fcer1g	9.8053e-09	-1.31765
ENSMUSG00000041112	Elmo1	1.49459e-07	-1.31702
ENSMUSG00000022488	Nckap1l	1.05785e-10	-1.31248
ENSMUSG00000040298	Btbd16	0.0496827	-1.30987
ENSMUSG00000041012	Cmtm8	3.54312e-07	-1.30829
ENSMUSG00000000682	Cd52	3.52686e-05	-1.30809
ENSMUSG00000039621	Prex1	8.39045e-07	-1.30568
ENSMUSG00000030137	Tuba8	0.0224131	-1.3036
ENSMUSG00000006179	Prss16	0.0465106	-1.30124
ENSMUSG00000071347	C1qtnf9	0.00407676	-1.29893
ENSMUSG00000028064	Sema4a	8.27892e-15	-1.29819
ENSMUSG00000037280	Galnt6	1.13527e-06	-1.2943
ENSMUSG00000038763	Alpk3	0.000300657	-1.29354
ENSMUSG00000030107	Usp18	0.000198527	-1.29243
ENSMUSG00000048965	Mrgpre	8.2707e-05	-1.28973
ENSMUSG00000030579	Tyrobp	9.66837e-07	-1.28957
ENSMUSG00000059921	Unc5c	0.00017983	-1.28939
ENSMUSG00000020263	Appl2	0.00100132	-1.28869
ENSMUSG00000062488	Ifit3b	0.0163213	-1.28727
ENSMUSG00000055805	Fmnl1	3.33249e-10	-1.28708
ENSMUSG00000023033	Scn8a	2.90403e-06	-1.2831
ENSMUSG00000038555	Reep2	0.00135762	-1.27942
ENSMUSG00000022894	Adamts5	0.0143335	-1.27902
ENSMUSG00000038244	Mical2	0.00497519	-1.26985
ENSMUSG00000018774	Cd68	0.00313397	-1.26875
ENSMUSG00000072572	Slc39a2	0.00136641	-1.26833
ENSMUSG00000021886	Gpr65	0.000123682	-1.26535
ENSMUSG00000029299	Abcg3	0.00101741	-1.26182
ENSMUSG00000030084	Plx1	1.43414e-28	-1.26136
ENSMUSG00000026437	Cdk18	0.0144021	-1.25957
ENSMUSG00000050379	Sept6	3.47853e-10	-1.25736
ENSMUSG00000022885	St6gal1	8.13245e-07	-1.25594	YES
ENSMUSG00000074796	Slc4a11	0.000560893	-1.25557
ENSMUSG00000030707	Coro1a	5.33178e-10	-1.25111
ENSMUSG00000015627	Gata5	0.000329669	-1.24851
ENSMUSG00000039452	Snx22	0.0494906	-1.24526
ENSMUSG00000026395	Ptprc	8.98499e-06	-1.24299
ENSMUSG00000074785	Plxnc1	0.00824434	-1.24182	YES
ENSMUSG00000021238	Aldh6a1	5.57478e-10	-1.24113
ENSMUSG00000024011	Pi16	9.32305e-08	-1.2364
ENSMUSG00000011148	Adssl1	5.81418e-05	-1.2363
ENSMUSG00000006345	Ggt1	0.0390456	-1.23593	YES
ENSMUSG00000041132	N4bp2l1	0.000158921	-1.22424	YES
ENSMUSG00000042453	Reln	0.00101882	-1.21631
ENSMUSG00000027999	Pla2g12a	2.7804e-08	-1.21459
ENSMUSG00000024646	Cyb5a	1.51329e-05	-1.21343
ENSMUSG00000067780	Pi15	0.00337999	-1.2129
ENSMUSG00000049103	Ccr2	4.09846e-05	-1.21277
ENSMUSG00000101389	Ms4a4a	0.00797609	-1.2113
ENSMUSG00000029206	Nsun7	0.0281331	-1.20952	YES
ENSMUSG00000023206	Il15ra	6.202e-06	-1.205
ENSMUSG00000019590	Cyb561	5.43103e-07	-1.20325
ENSMUSG00000057897	Camk2b	0.027512	-1.20115
ENSMUSG00000050377	Il31ra	0.00106547	-1.19991
ENSMUSG00000046318	Ccbe1	0.000247995	-1.19808
ENSMUSG00000031824	6430548M08Rik	1.01118e-05	-1.19631
ENSMUSG00000015702	Anxa9	9.5681e-06	-1.19631
ENSMUSG00000033096	Apmap	0.000664416	-1.19594
ENSMUSG00000085793	Lin52	7.39723e-11	-1.19507
ENSMUSG00000025017	Pik3ap1	8.42023e-05	-1.19488
ENSMUSG00000054342	Kcnn4	0.0407409	-1.1885
ENSMUSG00000038608	Dock10	2.41626e-06	-1.186
ENSMUSG00000041193	Pla2g5	0.0458617	-1.1859
ENSMUSG00000022425	Enpp2	0.0182122	-1.17452	YES
ENSMUSG00000027698	Nceh1	0.000389512	-1.17065
ENSMUSG00000004929	Thop1	4.22593e-06	-1.17055
ENSMUSG00000029778	Adcyap1r1	0.0461481	-1.1687
ENSMUSG00000049985	Ankrd55	0.0199001	-1.16764
ENSMUSG00000028392	Bspry	2.63289e-05	-1.16577
ENSMUSG00000035373	Ccl7	0.0150066	-1.16323
ENSMUSG00000003752	Itpkc	0.00106547	-1.16315
ENSMUSG00000035385	Ccl2	0.00244978	-1.15949
ENSMUSG00000022012	Ex1	4.90463e-08	-1.15834	YES
ENSMUSG00000039131	Gipc2	0.0206951	-1.15582
ENSMUSG00000028270	Gbp2	0.00020709	-1.15368
ENSMUSG00000022389	Tef	0.000154612	-1.15213
ENSMUSG00000031391	L1cam	0.0217764	-1.15153
ENSMUSG00000091649	Phf11b	0.0304449	-1.15054
ENSMUSG00000055407	Map6	0.0032831	-1.14823	YES
ENSMUSG00000030650	Tmc5	0.0113783	-1.14586
ENSMUSG00000047281	Sfn	0.0305201	-1.14097
ENSMUSG00000022148	Fyb	0.000869333	-1.13893
ENSMUSG00000079362	Gm43302	0.00223037	-1.13636
ENSMUSG00000024678	Ms4a4d	0.00559374	-1.13559
ENSMUSG00000031636	Pdlim3	1.24829e-06	-1.13357
ENSMUSG00000024300	Myo1f	2.09985e-05	-1.13278
ENSMUSG00000034382	AI661453	2.85501e-07	-1.12968
ENSMUSG00000056486	Chn1	0.0100354	-1.12906
ENSMUSG00000040111	Gramd1b	0.0133367	-1.12467	YES
ENSMUSG00000034593	Myo5a	1.79665e-05	-1.12456
ENSMUSG00000042179	Pnliprp1	0.0313861	-1.12386
ENSMUSG00000024675	Ms4a4c	0.0139227	-1.1234
ENSMUSG00000032690	Oas2	0.00550252	-1.12154
ENSMUSG00000019785	Clvs2	0.0229545	-1.12057
ENSMUSG00000025789	St8sia2	3.25155e-06	-1.11773
ENSMUSG00000051735	Rinl	1.25773e-05	-1.1145
ENSMUSG00000034825	Nrip3	0.0438974	-1.11336
ENSMUSG00000007097	Atp1a2	0.000190422	-1.11123
ENSMUSG00000079018	Ly6c1	0.0111737	-1.10957
ENSMUSG00000049382	Krt8	0.00244131	-1.1082	YES
ENSMUSG00000039853	Trim14	0.0331297	-1.10576
ENSMUSG00000026696	Vamp4	8.79998e-07	-1.10393
ENSMUSG00000033685	Ucp2	1.39078e-06	-1.0967
ENSMUSG00000028445	Enho	0.00686748	-1.0959
ENSMUSG00000041736	Tspo	1.32495e-08	-1.09369
ENSMUSG00000030263	Lrmp	0.000362931	-1.09301
ENSMUSG00000008734	Gprc5b	1.09186e-05	-1.09268	YES
ENSMUSG00000032890	Rims3	0.00207546	-1.09085
ENSMUSG00000030157	Clec2d	0.00115912	-1.08995
ENSMUSG00000036622	Atp13a2	0.00114296	-1.0887
ENSMUSG00000098112	Bin2	4.83693e-06	-1.08847
ENSMUSG00000031165	Was	1.97666e-05	-1.08799
ENSMUSG00000001270	Ckb	0.0466867	-1.08764	YES
ENSMUSG00000031770	Herpud1	1.6073e-06	-1.08763
ENSMUSG00000044164	Rnf182	0.0491135	-1.08685
ENSMUSG00000025044	Msr1	0.000956996	-1.0861
ENSMUSG00000015968	Cac1d	0.0114736	-1.08401
ENSMUSG00000022014	Epsti1	5.59584e-05	-1.0808
ENSMUSG00000030905	Crym	0.0371786	-1.07895
ENSMUSG00000029994	Anxa4	0.000146805	-1.07868
ENSMUSG00000040848	Sft2d2	7.99062e-07	-1.07837
ENSMUSG00000035615	Frmpd1	0.0310225	-1.07721
ENSMUSG00000037577	Ephx3	0.00714265	-1.07607
ENSMUSG00000015476	Prrt1	0.0131279	-1.07419
ENSMUSG00000025813	Homer2	0.00170872	-1.07361
ENSMUSG00000031767	Nudt7	1.94753e-06	-1.07303
ENSMUSG00000019823	Mical1	0.00448804	-1.06857
ENSMUSG00000049119	Fam110b	2.82158e-05	-1.06766
ENSMUSG00000011884	Gltp	1.9908e-05	-1.06537
ENSMUSG00000042751	Nmt2	0.00420262	-1.06485
ENSMUSG00000035352	Ccl12	0.00531475	-1.06107
ENSMUSG00000014905	Djb9	0.000160246	-1.05634
ENSMUSG00000075033	Nxpe3	0.000136213	-1.0556
ENSMUSG00000041765	Ubac2	5.55256e-05	-1.05436
ENSMUSG00000034157	Cipc	1.32123e-06	-1.05148
ENSMUSG00000059149	Mfsd4a	0.00595279	-1.05
ENSMUSG00000026175	Vil1	0.00612489	-1.04893
ENSMUSG00000036136	Fam110c	0.0129088	-1.04733
ENSMUSG00000066861	Oas1g	0.015055	-1.04724
ENSMUSG00000043832	Clec4a3	0.00202554	-1.04692
ENSMUSG00000064368	mt-Nd6	0.0321699	-1.04523
ENSMUSG00000052142	Rasal3	0.0050816	-1.04376
ENSMUSG00000034353	Ramp1	0.00178049	-1.03847	YES
ENSMUSG00000038903	Ccdc68	3.18716e-07	-1.03717
ENSMUSG00000006360	Crip1	3.03766e-05	-1.03641
ENSMUSG00000038312	Edem2	0.00164138	-1.03428
ENSMUSG00000028976	Slc2a5	0.0466857	-1.03189
ENSMUSG00000052544	St6galc3	9.6072e-08	-1.0301
ENSMUSG00000045980	Tmem104	0.011334	-1.0291
ENSMUSG00000033826	Dh8	0.0350764	-1.02821
ENSMUSG00000019851	Perp	0.00190538	-1.02555
ENSMUSG00000040147	Maob	0.00452414	-1.0234
ENSMUSG00000043263	Ifi209	0.021347	-1.02191
ENSMUSG00000020312	Shc2	1.09186e-05	-1.02035
ENSMUSG00000021998	Lcp1	1.64826e-05	-1.02007
ENSMUSG00000039158	Ak	2.58107e-07	-1.01959
ENSMUSG00000034116	Vav1	7.39465e-05	-1.01768
ENSMUSG00000030365	Clec2i	0.0278961	-1.01755
ENSMUSG00000028152	Tspan5	0.000301393	-1.01114
ENSMUSG00000027875	Hmgcs2	1.21971e-06	-1.01003
ENSMUSG00000027332	Ivd	2.21123e-08	-1.00971
ENSMUSG00000074259	Gramd2	0.0458617	-1.00804
ENSMUSG00000034707	Gns	9.17017e-05	-1.00795
ENSMUSG00000022464	Slc38a4	0.0112645	-1.00324
ENSMUSG00000015947	Fcgr1	0.00157851	-1.00132
ENSMUSG00000030255	Sspn	0.00133424	-0.997721
ENSMUSG00000061175	Fnip2	0.00609982	-0.996548
ENSMUSG00000050666	Vstm4	6.45814e-06	-0.995124	YES
ENSMUSG00000036545	Adamts2	0.000759703	-0.994363	YES
ENSMUSG00000029095	Ablim2	0.00835518	-0.992269
ENSMUSG00000041361	Myzap	0.00045363	-0.991525
ENSMUSG00000000303	Cdh1	0.000792366	-0.99081
ENSMUSG00000038354	Ankrd35	0.0381042	-0.99016
ENSMUSG00000039168	Dap	0.000289185	-0.986685
ENSMUSG00000021240	Abcd4	1.3428e-10	-0.986243
ENSMUSG00000074649	BC029722	1.17316e-05	-0.984337
ENSMUSG00000020190	Mknk2	0.000183962	-0.983213
ENSMUSG00000029470	P2rx4	0.0186574	-0.979582	YES
ENSMUSG00000035692	Isg15	0.0048192	-0.978735
ENSMUSG00000040264	Gbp2b	0.0120503	-0.975598
ENSMUSG00000038618	Rassf7	0.00458225	-0.97509
ENSMUSG00000038984	Tspyl5	0.045966	-0.974944
ENSMUSG00000020723	Cacng4	0.0123441	-0.974923
ENSMUSG00000030142	Clec4e	0.0141631	-0.973401
ENSMUSG00000044177	Wfikkn2	0.0278961	-0.969893
ENSMUSG00000071757	Zhx2	2.02452e-12	-0.969638	YES
ENSMUSG00000021846	Peli2	0.000172206	-0.963063
ENSMUSG00000021453	Gadd45g	0.0015418	-0.957112
ENSMUSG00000042216	Sgsm1	0.00833543	-0.954175
ENSMUSG00000048078	Tenm4	0.000125912	-0.953113
ENSMUSG00000009633	G0s2	0.00501254	-0.946799
ENSMUSG00000037820	Tgm2	0.0421906	-0.944077
ENSMUSG00000028167	Bdh2	0.0264649	-0.941975
ENSMUSG00000010122	Slc47a1	0.000167669	-0.941215
ENSMUSG00000067279	Ppp1r3c	1.84572e-05	-0.939821
ENSMUSG00000021675	F2rl2	0.0368565	-0.939789
ENSMUSG00000078670	Fam174b	0.00340328	-0.939549	YES
ENSMUSG00000028680	Plk3	0.0394777	-0.933725
ENSMUSG00000058624	Gda	0.0120345	-0.932794
ENSMUSG00000025068	Gsto1	0.000283213	-0.932752
ENSMUSG00000073856	Iqck	0.0358925	-0.932463
ENSMUSG00000036356	Csgalct1	5.11843e-07	-0.929911
ENSMUSG00000019850	Tnfaip3	0.000256788	-0.929498
ENSMUSG00000056124	B4galt6	2.64082e-05	-0.927967
ENSMUSG00000026694	Mettl13	0.00438171	-0.926788
ENSMUSG00000030798	Cd37	0.0062661	-0.92646
ENSMUSG00000020077	Srgn	0.0330419	-0.926233
ENSMUSG00000068617	Efcab1	0.00151555	-0.925079
ENSMUSG00000043419	Chd3os	0.00917416	-0.922785
ENSMUSG00000030187	Klra2	0.0332013	-0.918959
ENSMUSG00000030149	Klrk1	0.00384416	-0.917882
ENSMUSG00000057058	Skap1	0.0422706	-0.916754
ENSMUSG00000022526	Zfp251	0.000407237	-0.916578
ENSMUSG00000054520	Sh3bp2	0.00148128	-0.915591
ENSMUSG00000030562	x4	0.0271804	-0.912825
ENSMUSG00000009731	Kcnd1	2.34609e-05	-0.906635
ENSMUSG00000026110	Mgat4a	0.0199471	-0.905806
ENSMUSG00000028793	Rnf19b	4.59724e-05	-0.904554
ENSMUSG00000029122	Evc	0.00340471	-0.90305
ENSMUSG00000036046	5031439G07Rik	0.0056981	-0.899649
ENSMUSG00000033152	Podxl2	0.00131017	-0.89681
ENSMUSG00000024042	Sik1	0.00963453	-0.896417
ENSMUSG00000025083	Afap1l2	3.22825e-05	-0.894598
ENSMUSG00000022390	Zc3h7b	0.0010336	-0.889363
ENSMUSG00000038816	Ctnl1	1.77786e-05	-0.888937
ENSMUSG00000040010	Slc7a5	1.66912e-05	-0.888784
ENSMUSG00000054509	Parp4	4.50173e-05	-0.887893
ENSMUSG00000031488	Rab11fip1	0.0259875	-0.887403
ENSMUSG00000020682	Mmp28	0.0186574	-0.886088
ENSMUSG00000024530	Prelid3a	0.00123616	-0.883436
ENSMUSG00000025810	Nrp1	4.5323e-05	-0.881616
ENSMUSG00000022265	Ank	0.000426285	-0.881318
ENSMUSG00000031264	Btk	0.0471259	-0.878844
ENSMUSG00000054640	Slc8a1	0.00489193	-0.878379
ENSMUSG00000025572	Tmc6	0.00242192	-0.87725
ENSMUSG00000070509	Rgma	0.0408409	-0.874068	YES
ENSMUSG00000045730	Adrb2	0.000100142	-0.87368
ENSMUSG00000036381	P2ry14	0.0372808	-0.872524
ENSMUSG00000036885	Arhgef26	0.000323324	-0.871327
ENSMUSG00000055541	Lair1	0.0319685	-0.870472
ENSMUSG00000026317	Cln8	0.000210229	-0.868474
ENSMUSG00000039652	Cpeb3	0.00177258	-0.867739
ENSMUSG00000036411	9530077C05Rik	0.000306415	-0.866533
ENSMUSG00000039616	Mocos	0.000308845	-0.865418
ENSMUSG00000036611	Eepd1	0.0348008	-0.864939
ENSMUSG00000025429	Pstpip2	0.0459675	-0.864639
ENSMUSG00000004609	Cd33	0.00473435	-0.861284
ENSMUSG00000037624	Kcnk2	0.0179053	-0.861059
ENSMUSG00000073489	Ifi204	0.00840577	-0.856693
ENSMUSG00000022434	Fam118a	0.0122887	-0.854828
ENSMUSG00000027956	Tmem144	0.000324957	-0.854185
ENSMUSG00000032089	Il10ra	0.0028045	-0.853519
ENSMUSG00000020641	Rsad2	0.0344112	-0.852909
ENSMUSG00000027010	Slc25a12	1.10664e-08	-0.850991
ENSMUSG00000053898	Ech1	1.91264e-08	-0.850172
ENSMUSG00000049115	Agtr1a	0.00557335	-0.848978	YES
ENSMUSG00000050530	Fam171a1	0.000174205	-0.848525
ENSMUSG00000027692	Tnik	0.00411686	-0.846623	YES
ENSMUSG00000031209	Heph	0.000139977	-0.846387
ENSMUSG00000021636	Marveld2	0.00109266	-0.845304
ENSMUSG00000049744	Arhgap15	0.0201068	-0.845036
ENSMUSG00000026664	Phyh	2.8555e-08	-0.842557
ENSMUSG00000040181	Fmo1	0.0297118	-0.84005
ENSMUSG00000024457	Trim26	1.06218e-05	-0.836691
ENSMUSG00000042759	Apobr	0.0161049	-0.836261
ENSMUSG00000022236	Ropn1l	0.0487074	-0.836225
ENSMUSG00000036432	Siah2	0.0018669	-0.836211
ENSMUSG00000047415	Gpr68	0.0385976	-0.834203	YES
ENSMUSG00000024219	Anks1	2.12603e-07	-0.833822
ENSMUSG00000021756	Il6st	0.00252347	-0.833268
ENSMUSG00000058454	Dhcr7	0.0223318	-0.831348
ENSMUSG00000028780	Sema3c	0.0190096	-0.831023
ENSMUSG00000019124	Scrn1	0.0151057	-0.829352	YES
ENSMUSG00000047632	Fgfbp3	0.000722205	-0.827619
ENSMUSG00000024308	Tapbp	8.176e-05	-0.826773
ENSMUSG00000035151	Elmod2	8.6407e-06	-0.824251
ENSMUSG00000034640	Tiparp	4.59726e-06	-0.823103
ENSMUSG00000061666	Gdpd1	0.000442486	-0.822281
ENSMUSG00000060147	Serpinb6a	4.58107e-05	-0.82085
ENSMUSG00000065954	Tacc1	2.62722e-06	-0.816741
ENSMUSG00000027858	Tspan2	0.00409822	-0.814932
ENSMUSG00000047712	Ust	0.00483665	-0.812163	YES
ENSMUSG00000004952	Rasa4	0.0303785	-0.812077
ENSMUSG00000037031	Tspan15	0.0156327	-0.811479
ENSMUSG00000016552	Foxred2	0.0469431	-0.811401
ENSMUSG00000013707	Tnfaip8l2	0.0452015	-0.80977
ENSMUSG00000032174	Icam5	0.0343296	-0.807358
ENSMUSG00000039384	Dusp10	0.0114089	-0.804357
ENSMUSG00000020101	Vsir	0.0183792	-0.802816
ENSMUSG00000052087	Rgs14	0.0202195	-0.802627
ENSMUSG00000028214	Gem	0.00913218	-0.800767	YES
ENSMUSG00000038775	Vill	0.0488841	-0.797886
ENSMUSG00000024664	Fads3	0.0179498	-0.797514
ENSMUSG00000020120	Plek	0.00853894	-0.794945
ENSMUSG00000046711	Hmga1	0.0368108	-0.793851
ENSMUSG00000025986	Slc39a10	0.00024511	-0.793375
ENSMUSG00000034908	Sidt2	0.0128519	-0.792531
ENSMUSG00000027994	Mcub	0.00360105	-0.792372
ENSMUSG00000027009	Itga4	0.00888376	-0.791561
ENSMUSG00000017309	Cd300lg	0.00154481	-0.789611
ENSMUSG00000030314	Atg7	0.00340471	-0.788364
ENSMUSG00000053334	Ficd	0.00374643	-0.788326
ENSMUSG00000024248	Cox7a2l	0.00614136	-0.787022
ENSMUSG00000027843	Ptpn22	0.0233598	-0.786804
ENSMUSG00000034271	Jdp2	0.00132716	-0.78662
ENSMUSG00000032715	Trib3	0.0183983	-0.78635
ENSMUSG00000038539	Atf5	0.013764	-0.786082
ENSMUSG00000024397	Aif1	0.0141257	-0.783879
ENSMUSG00000022742	Cpox	2.90464e-11	-0.783144
ENSMUSG00000021665	Hexb	0.00853894	-0.783047
ENSMUSG00000039239	Tgfb2	0.000448843	-0.782813
ENSMUSG00000040268	Plekha1	0.0327517	-0.782273
ENSMUSG00000018470	Kcb3	0.00784079	-0.778772
ENSMUSG00000030598	Fbxo17	0.0114381	-0.773045
ENSMUSG00000035697	Arhgap45	0.00133303	-0.767448
ENSMUSG00000010025	Aldh3a2	0.0286654	-0.766201
ENSMUSG00000033793	Atp6v1h	0.00178077	-0.76512
ENSMUSG00000033644	Piwil2	0.0493888	-0.764504
ENSMUSG00000024640	Psat1	0.00783293	-0.761404
ENSMUSG00000038582	Pptc7	1.8617e-05	-0.761239
ENSMUSG00000024981	Acsl5	0.000252295	-0.760227
ENSMUSG00000074604	Mgst2	0.0186908	-0.759576
ENSMUSG00000022768	Ccdc116	0.0464494	-0.758605
ENSMUSG00000070284	Gmppb	0.002627	-0.757507
ENSMUSG00000072568	Fam84b	2.44195e-05	-0.755499
ENSMUSG00000040843	Tiprl	3.99741e-11	-0.754844
ENSMUSG00000043432	Leng9	0.0127569	-0.752227
ENSMUSG00000022769	Sdf2l1	0.0403491	-0.751796
ENSMUSG00000038485	Socs7	0.000756756	-0.751036
ENSMUSG00000030281	Il17rc	0.00240088	-0.75091
ENSMUSG00000023393	Slc17a9	0.0422288	-0.749938
ENSMUSG00000015202	Cnksr3	0.0289397	-0.749447
ENSMUSG00000028268	Gbp3	0.000994048	-0.747283
ENSMUSG00000028385	Snx30	0.000994048	-0.745984
ENSMUSG00000022280	Rnf19a	0.00249622	-0.745309
ENSMUSG00000019842	Traf3ip2	0.000146405	-0.74493
ENSMUSG00000073555	Gm4951	0.0396391	-0.74466
ENSMUSG00000030522	Mtmr10	3.54312e-07	-0.74293
ENSMUSG00000048307	Ankrd46	0.00557098	-0.742294
ENSMUSG00000042787	Exog	0.00017675	-0.741578
ENSMUSG00000072825	Cep170b	0.00472962	-0.741292
ENSMUSG00000004151	Etv1	0.018006	-0.740994
ENSMUSG00000039236	Isg20	0.00420691	-0.735395
ENSMUSG00000021143	Pacs2	0.0240244	-0.735257
ENSMUSG00000033107	Rnf125	0.00296216	-0.733157
ENSMUSG00000029752	Asns	0.0272355	-0.732613
ENSMUSG00000042644	Itpr3	0.0199118	-0.731245
ENSMUSG00000028381	Ugcg	0.000895789	-0.731214
ENSMUSG00000036526	Card11	0.0455077	-0.730893
ENSMUSG00000031951	Tmem231	0.000422963	-0.729521
ENSMUSG00000015766	Eps8	0.000216751	-0.729465
ENSMUSG00000003153	Slc2a3	0.0038558	-0.72879
ENSMUSG00000003348	Mob3a	0.00151348	-0.728591
ENSMUSG00000056737	Capg	0.0130154	-0.728084
ENSMUSG00000047414	Flrt2	0.0326869	-0.727318	YES
ENSMUSG00000020604	Arsg	0.00857493	-0.726761
ENSMUSG00000039410	Prdm16	0.0390369	-0.725366
ENSMUSG00000027253	Lrp4	0.0265386	-0.725252
ENSMUSG00000026548	Slamf9	0.034627	-0.724765
ENSMUSG00000056999	Ide	5.36209e-09	-0.724208
ENSMUSG00000034330	Plcg2	0.00675358	-0.724006
ENSMUSG00000073889	Il11ra1	0.0274555	-0.723106
ENSMUSG00000029561	Oasl2	0.0320356	-0.722816
ENSMUSG00000047180	Neurl3	0.00360463	-0.72214
ENSMUSG00000034951	Cog7	0.00103354	-0.721944
ENSMUSG00000021589	Rhobtb3	2.85398e-05	-0.72141
ENSMUSG00000059839	Zfp874b	0.0049162	-0.721046
ENSMUSG00000024597	Slc12a2	0.00184146	-0.720764
ENSMUSG00000022807	Osbpl11	2.35441e-05	-0.720307
ENSMUSG00000022831	Hcls1	0.00384862	-0.719537
ENSMUSG00000059456	Ptk2b	0.00122813	-0.715601	YES
ENSMUSG00000030064	Frmd4b	0.00806553	-0.715573
ENSMUSG00000049091	Sephs2	0.00893779	-0.715412
ENSMUSG00000035829	Ppp1r26	0.00142103	-0.7145
ENSMUSG00000020589	Fam49a	0.0266127	-0.714467
ENSMUSG00000030091	Nup210	0.000115537	-0.714294	YES
ENSMUSG00000031216	Stard8	0.00170872	-0.713469
ENSMUSG00000037826	Ppm1k	0.0397262	-0.711141
ENSMUSG00000024896	Minpp1	0.0066898	-0.709754
ENSMUSG00000024587	rs	0.00894117	-0.709588
ENSMUSG00000026473	Glul	0.00803558	-0.708029
ENSMUSG00000006356	Crip2	0.0124213	-0.705601
ENSMUSG00000036111	Lmo1	0.0201068	-0.704366
ENSMUSG00000022010	Tsc22d1	0.0218146	-0.703484
ENSMUSG00000054072	Iigp1	0.0106427	-0.701473
ENSMUSG00000024168	Tmem204	2.37475e-06	-0.701023
ENSMUSG00000031990	Jam3	3.75059e-06	-0.700562
ENSMUSG00000090213	Tmem189	0.0396906	-0.699842
ENSMUSG00000019122	Ccl9	0.0353175	-0.697136
ENSMUSG00000031485	Prosc	0.0469431	-0.696744
ENSMUSG00000027035	Cers6	0.000365876	-0.696437
ENSMUSG00000035299	Mid1	0.00014679	-0.693275
ENSMUSG00000042510	AA986860	0.0128117	-0.692793
ENSMUSG00000025221	Kcnip2	0.00524314	-0.692609
ENSMUSG00000025584	Pde8a	0.012838	-0.689558	YES
ENSMUSG00000029174	Tbc1d1	2.62155e-06	-0.688649
ENSMUSG00000004996	Mri1	0.0268684	-0.688267
ENSMUSG00000060519	Tor3a	0.00161434	-0.687608
ENSMUSG00000059482	2610301B20Rik	0.000792366	-0.68494
ENSMUSG00000010663	Fads1	0.00339478	-0.683601
ENSMUSG00000029126	Nsg1	0.00413605	-0.682314	YES
ENSMUSG00000047821	Trim16	0.0149731	-0.680574
ENSMUSG00000021286	Zfyve21	0.0120345	-0.675982
ENSMUSG00000001751	glu	0.0199398	-0.674899
ENSMUSG00000040213	Kyat3	0.0105447	-0.672753
ENSMUSG00000033581	Igf2bp2	0.0216318	-0.671922
ENSMUSG00000037960	Card19	0.00217629	-0.671146
ENSMUSG00000025190	Got1	0.00741421	-0.670752
ENSMUSG00000074364	Ehd2	0.00153887	-0.669006
ENSMUSG00000036002	Fam214b	0.0440678	-0.668985
ENSMUSG00000054277	Arfgap3	0.00151809	-0.66885
ENSMUSG00000038633	Degs1	0.0201377	-0.668409
ENSMUSG00000064210	A6	0.0114578	-0.667556
ENSMUSG00000020184	Mdm2	0.0202835	-0.6673
ENSMUSG00000029082	Bst1	0.0161476	-0.665641
ENSMUSG00000021285	Ppp1r13b	0.038491	-0.66558
ENSMUSG00000026536	Ifi211	0.0422792	-0.663147
ENSMUSG00000051022	Hs3st1	0.0221967	-0.662419
ENSMUSG00000024338	Psmb8	0.0333098	-0.659324
ENSMUSG00000035547	Capn5	0.0153241	-0.658972
ENSMUSG00000035354	Uvrag	0.0122725	-0.656083
ENSMUSG00000019188	H13	0.00151555	-0.656072
ENSMUSG00000022305	Lrp12	0.00807357	-0.655979
ENSMUSG00000050373	Snx21	0.0035187	-0.655501
ENSMUSG00000062526	Mppe1	0.00300551	-0.654611
ENSMUSG00000006344	Ggt5	0.0271043	-0.654359
ENSMUSG00000038347	Tcte2	0.0268684	-0.653524
ENSMUSG00000007415	Gatad1	0.00388844	-0.65259
ENSMUSG00000004500	Zfp324	2.39541e-05	-0.650907
ENSMUSG00000030469	Zfp719	2.90172e-07	-0.650632
ENSMUSG00000020704	Asic2	0.0378907	-0.650447
ENSMUSG00000057363	Uxs1	0.00565935	-0.65028
ENSMUSG00000037111	Setd7	0.0190473	-0.649653
ENSMUSG00000032064	Dixdc1	0.0321813	-0.648773
ENSMUSG00000024588	Fech	0.00789831	-0.647534
ENSMUSG00000018143	Mafk	0.00378287	-0.646237
ENSMUSG00000032402	Smad3	0.00164138	-0.644381
ENSMUSG00000005968	Tuft1	0.0380196	-0.644144
ENSMUSG00000063568	Jazf1	0.00644692	-0.643681	YES
ENSMUSG00000022365	Derl1	0.00299683	-0.642785
ENSMUSG00000052776	Oas1a	0.0354648	-0.642629
ENSMUSG00000015980	Lrrc27	0.0483229	-0.641235
ENSMUSG00000031090	dsyn1	0.000596489	-0.640125
ENSMUSG00000056592	Zfp658	0.0180699	-0.639482
ENSMUSG00000046675	Tmem251	0.0304449	-0.637144
ENSMUSG00000046275	Tusc5	0.0199001	-0.635419
ENSMUSG00000052062	Pard3b	0.0259858	-0.634701
ENSMUSG00000028557	Rnf11	0.0187277	-0.633062
ENSMUSG00000031431	Tsc22d3	4.82184e-07	-0.631664
ENSMUSG00000045211	Nudt18	0.0171618	-0.631645
ENSMUSG00000063268	Parp10	0.0151758	-0.625079
ENSMUSG00000056268	Dennd1b	0.0127159	-0.624463
ENSMUSG00000036905	C1qb	0.0127131	-0.624328
ENSMUSG00000064373	Selep	0.0108252	-0.621187
ENSMUSG00000035027	Map2k2	0.0395369	-0.62078
ENSMUSG00000004446	Bid	0.00328609	-0.62026
ENSMUSG00000029776	Hibadh	9.06308e-05	-0.619028
ENSMUSG00000021748	Pdhb	0.0025356	-0.618513
ENSMUSG00000075232	Amd1	5.36133e-05	-0.618469
ENSMUSG00000021504	B4galt7	0.00840038	-0.617422
ENSMUSG00000020387	Jade2	0.015594	-0.616568
ENSMUSG00000021360	Gcnt2	0.00562534	-0.616559
ENSMUSG00000026721	Rabgap1l	0.0354385	-0.614161
ENSMUSG00000039914	Coq10a	0.000759703	-0.613137
ENSMUSG00000029166	Mapre3	0.0302685	-0.612453
ENSMUSG00000035877	Zhx3	0.0132122	-0.6096
ENSMUSG00000039774	Galnt12	0.0129777	-0.609265	YES
ENSMUSG00000041920	Slc16a6	0.0136694	-0.609049
ENSMUSG00000003526	Prodh	0.0357732	-0.608551
ENSMUSG00000014547	Wdfy2	0.0127799	-0.60616
ENSMUSG00000034993	Vat1	0.0499255	-0.604547
ENSMUSG00000039740	Alg2	1.10077e-06	-0.603532
ENSMUSG00000025130	P4hb	0.029332	-0.600263
ENSMUSG00000046027	Stard5	8.14768e-06	-0.594714
ENSMUSG00000034801	Sos2	5.92675e-08	-0.594544
ENSMUSG00000022514	Il1rap	0.0150066	-0.594138
ENSMUSG00000029992	Gfpt1	0.000114366	-0.592707
ENSMUSG00000031904	Slc7a6	0.0265375	-0.591742
ENSMUSG00000039936	Pik3cd	0.000386298	-0.588274
ENSMUSG00000046743	Fat4	0.0173135	-0.587816	YES
ENSMUSG00000030247	Kcnj8	0.0211625	-0.58752	YES
ENSMUSG00000036155	Mgat5	0.0222587	-0.587238
ENSMUSG00000032536	Trak1	0.000276081	-0.586106
ENSMUSG00000032757	Bet1	0.0227317	-0.585144
ENSMUSG00000054027	Nt5dc3	0.000334011	-0.585118
ENSMUSG00000015542	t9	0.0427021	-0.58408
ENSMUSG00000021193	Pitrm1	0.000502141	-0.583302
ENSMUSG00000043415	Otud1	0.0253725	-0.580289
ENSMUSG00000021371	Mcur1	9.86015e-05	-0.57887
ENSMUSG00000025484	Bet1l	0.0200448	-0.578495
ENSMUSG00000021068	Nin	0.0438577	-0.577277
ENSMUSG00000020644	Id2	0.0169381	-0.576302
ENSMUSG00000036073	Galt	0.012115	-0.575791
ENSMUSG00000018604	Tbx3	0.0340947	-0.574894
ENSMUSG00000030861	Acadsb	3.63857e-07	-0.574207
ENSMUSG00000047205	Dusp18	0.0170121	-0.574154
ENSMUSG00000040557	Mettl27	0.0207645	-0.573551
ENSMUSG00000062563	Cys1	0.00676655	-0.57305	YES
ENSMUSG00000060675	Pla2g16	0.0268684	-0.572416
ENSMUSG00000034957	Cebpa	0.0303448	-0.572142
ENSMUSG00000021306	Gpr137b	0.0241353	-0.572053
ENSMUSG00000021054	Sgpp1	0.000364598	-0.570035
ENSMUSG00000025702	March8	0.0400001	-0.569928
ENSMUSG00000024516	Sec11c	0.000942123	-0.568254
ENSMUSG00000037685	Atp8a1	0.000283213	-0.567722
ENSMUSG00000023026	Dip2b	3.2783e-05	-0.566463
ENSMUSG00000036617	Etl4	0.0111737	-0.564066
ENSMUSG00000020573	Pik3cg	0.0321837	-0.562809
ENSMUSG00000031668	Eif2ak3	0.00100245	-0.562144
ENSMUSG00000024169	Ift140	0.000136213	-0.562142
ENSMUSG00000024413	Npc1	0.0225863	-0.561145
ENSMUSG00000042404	Dennd4b	0.038289	-0.559407
ENSMUSG00000068739	Sars	0.0273858	-0.558753
ENSMUSG00000030870	Ubfd1	0.000350696	-0.558473
ENSMUSG00000025612	Bach1	0.0190473	-0.555253
ENSMUSG00000002871	Tpra1	0.00741421	-0.554617
ENSMUSG00000025316	Banp	0.0311405	-0.554217
ENSMUSG00000060671	Atp8b2	0.0234967	-0.55209
ENSMUSG00000027569	Mrgbp	0.000504725	-0.550405
ENSMUSG00000020386	Sar1b	0.000968489	-0.549142
ENSMUSG00000041028	Ghitm	0.00308508	-0.548989
ENSMUSG00000030583	Sipa1l3	0.0152695	-0.547847
ENSMUSG00000029598	Plbd2	0.0368513	-0.544368
ENSMUSG00000020823	Sec14l1	1.08957e-05	-0.542933
ENSMUSG00000004798	Ulk2	4.28076e-07	-0.542809
ENSMUSG00000025192	Entpd7	0.000711581	-0.541623
ENSMUSG00000024525	Impa2	0.0228716	-0.540746
ENSMUSG00000041096	Tspyl2	5.87814e-06	-0.540372
ENSMUSG00000011658	Fuz	0.00279794	-0.539655
ENSMUSG00000046062	Ppp1r15b	0.000183059	-0.539418
ENSMUSG00000022051	Bnip3l	0.00391902	-0.53854
ENSMUSG00000022200	Golph3	0.000601069	-0.538227
ENSMUSG00000028035	Djb4	0.00435942	-0.537883
ENSMUSG00000025512	Chid1	0.00913964	-0.537101
ENSMUSG00000001157	Gmcl1	5.01939e-10	-0.535517
ENSMUSG00000028479	Gne	0.00341819	-0.535477
ENSMUSG00000070737	Tmem35b	0.0490656	-0.535219
ENSMUSG00000058317	Ube2e2	0.0270567	-0.532131
ENSMUSG00000011179	Odc1	0.0218886	-0.531476
ENSMUSG00000023755	Rhebl1	0.0421906	-0.529764
ENSMUSG00000025509	Pnpla2	0.0390456	-0.529074
ENSMUSG00000028550	Atg4c	0.000192421	-0.528542
ENSMUSG00000024858	Grk2	6.66616e-06	-0.52777
ENSMUSG00000032220	Myo1e	0.0244968	-0.526031
ENSMUSG00000052151	Plpp2	0.0326834	-0.525953
ENSMUSG00000021595	Nsun2	9.75528e-07	-0.525086
ENSMUSG00000050605	Zfp61	0.0132349	-0.522385
ENSMUSG00000001632	Brpf1	0.00020516	-0.520386
ENSMUSG00000005225	Plekha8	8.99949e-05	-0.520083
ENSMUSG00000000538	Tom1l2	0.0438511	-0.519456
ENSMUSG00000066233	Tmem42	0.0463655	-0.519353
ENSMUSG00000042406	Atf4	0.00951455	-0.518897
ENSMUSG00000035769	Xylb	0.00560651	-0.518678
ENSMUSG00000068114	Ccdc134	7.58831e-05	-0.518581
ENSMUSG00000054408	Spcs3	0.0233968	-0.51761
ENSMUSG00000020482	Ccdc117	0.0188836	-0.515396
ENSMUSG00000027828	Ssr3	0.00961566	-0.515394
ENSMUSG00000069206	Zfp874a	0.0253762	-0.515253
ENSMUSG00000034744	gk	0.0150066	-0.513996
ENSMUSG00000042444	Mindy2	0.00918595	-0.512549
ENSMUSG00000027808	Serp1	0.00315679	-0.509613
ENSMUSG00000098176	Ccdc166	0.047567	-0.50855
ENSMUSG00000028937	Acot7	0.0434587	-0.508445
ENSMUSG00000044857	Lemd2	0.0429674	-0.507826
ENSMUSG00000029577	Ube3b	0.0156327	-0.506306
ENSMUSG00000029175	Slc35f6	0.00633619	-0.50613
ENSMUSG00000020484	Xbp1	0.0151758	-0.505493
ENSMUSG00000046768	Rhoj	0.0157687	-0.504613
ENSMUSG00000031930	Wwp2	0.000329513	-0.504245
ENSMUSG00000036712	Cyld	0.00153127	-0.502097
ENSMUSG00000018932	Map2k3	0.0452014	-0.499145
ENSMUSG00000034424	Gcsh	0.00669513	-0.498599
ENSMUSG00000019818	Cd164	0.00789831	-0.498409
ENSMUSG00000028954	Nub1	0.00547833	-0.495707
ENSMUSG00000045795	Whamm	0.00252347	-0.494749
ENSMUSG00000025007	Aldh18a1	0.00932263	-0.494315
ENSMUSG00000069633	Pex11g	0.0458617	-0.493003
ENSMUSG00000032020	Ubash3b	0.0243136	-0.492932
ENSMUSG00000034575	Papd7	0.00299763	-0.492894
ENSMUSG00000024456	Diaph1	0.0411943	-0.491533
ENSMUSG00000022075	Rhobtb2	0.00794114	-0.486907
ENSMUSG00000039530	Tusc3	0.0207727	-0.485344
ENSMUSG00000037710	Cisd1	0.0499255	-0.485245
ENSMUSG00000020091	Eif4ebp2	0.00933188	-0.482057
ENSMUSG00000063889	Crem	0.00892565	-0.482049
ENSMUSG00000023915	Tnfrsf21	0.0164019	-0.480393
ENSMUSG00000062373	Tmem65	0.000207662	-0.47859
ENSMUSG00000031897	Psmb10	0.041704	-0.478283
ENSMUSG00000028719	Cmpk1	0.0377419	-0.477676
ENSMUSG00000027822	Slc33a1	0.0176983	-0.477615
ENSMUSG00000011752	Pgam1	0.0332617	-0.476212
ENSMUSG00000074884	Serf2	0.0190713	-0.475122
ENSMUSG00000022601	Zbtb11	0.0168764	-0.474459
ENSMUSG00000030917	Tmem159	0.00433702	-0.472839
ENSMUSG00000028243	Ubxn2b	0.0101358	-0.471737
ENSMUSG00000042524	Sun2	0.0426148	-0.469094
ENSMUSG00000049516	Spty2d1	2.2062e-05	-0.468838
ENSMUSG00000034931	Dhx8	0.0373547	-0.468674
ENSMUSG00000025008	Tctn3	0.00299763	-0.468504
ENSMUSG00000040296	Ddx58	0.0381042	-0.467732
ENSMUSG00000002105	Slc39a13	0.0233968	-0.467054
ENSMUSG00000039844	Rapgef1	0.0141809	-0.466988
ENSMUSG00000048612	Myof	0.0332932	-0.465407
ENSMUSG00000063317	Usp31	0.0233968	-0.465364
ENSMUSG00000039046	Usp6nl	0.00363228	-0.464966
ENSMUSG00000051238	Swsap1	0.0177216	-0.462604
ENSMUSG00000017132	Cyth1	0.0284902	-0.461833
ENSMUSG00000004561	Mettl17	0.00413608	-0.460613
ENSMUSG00000030788	Rnf141	0.00583617	-0.460554
ENSMUSG00000027519	Rab22a	0.000272023	-0.460044
ENSMUSG00000041891	Lman1	0.0333098	-0.459949
ENSMUSG00000052751	Repin1	0.0268684	-0.459629
ENSMUSG00000036391	Sec24a	0.0140457	-0.459435
ENSMUSG00000004535	Tax1bp1	6.85088e-05	-0.457655
ENSMUSG00000058594	Fbxo18	0.000840156	-0.453809
ENSMUSG00000037851	Iars	0.00980936	-0.453657
ENSMUSG00000022562	Oplah	0.0395811	-0.453393
ENSMUSG00000015363	Trabd	0.0373333	-0.453331
ENSMUSG00000030986	Dhx32	0.0121844	-0.452354
ENSMUSG00000035919	Bbs9	0.00170978	-0.452254
ENSMUSG00000035725	Prkx	0.00287203	-0.45222
ENSMUSG00000033416	Gucd1	0.0153403	-0.451795
ENSMUSG00000038855	Itpkb	0.00338098	-0.451372
ENSMUSG00000029310	Nudt9	0.0150066	-0.450081
ENSMUSG00000060216	Arrb2	0.0387874	-0.449947
ENSMUSG00000020541	Tom1l1	0.0359853	-0.448762
ENSMUSG00000040616	Tmem51	0.0297828	-0.447966	YES
ENSMUSG00000060181	Slc35e3	0.0468673	-0.44761
ENSMUSG00000068115	Ninl	0.00674528	-0.446883
ENSMUSG00000037366	Pafah2	0.0303865	-0.444379
ENSMUSG00000036620	Mgat4b	0.0469656	-0.443127
ENSMUSG00000001323	Srr	0.00657985	-0.441922
ENSMUSG00000024423	Impact	0.00193315	-0.43932
ENSMUSG00000020818	Mfsd11	0.016137	-0.438972
ENSMUSG00000038546	Ranbp9	0.0429674	-0.438645
ENSMUSG00000035285	t14	0.00911482	-0.437757
ENSMUSG00000053716	Dusp7	0.00790163	-0.434947
ENSMUSG00000021981	Cab39l	0.00192667	-0.43452
ENSMUSG00000066647	Gm5113	0.024067	-0.434496
ENSMUSG00000040723	Rcsd1	0.0416794	-0.433918
ENSMUSG00000031467	Agpat5	0.00121164	-0.433229
ENSMUSG00000043140	Tmem186	0.0178065	-0.433047
ENSMUSG00000012117	Dhdds	0.00267258	-0.433017
ENSMUSG00000028879	Stx12	0.0142872	-0.432068
ENSMUSG00000002365	Snx9	0.0450906	-0.431651
ENSMUSG00000029196	Tada2b	0.0351567	-0.43028
ENSMUSG00000073725	Lmbrd1	0.00297432	-0.428823
ENSMUSG00000032786	Alas1	0.0470864	-0.428325
ENSMUSG00000044952	Kctd21	0.0102546	-0.427578
ENSMUSG00000047242	Taf9b	0.00753867	-0.4265
ENSMUSG00000020700	Map3k3	0.00640309	-0.426421
ENSMUSG00000002845	Tmem39a	0.00354018	-0.425952
ENSMUSG00000028999	Rint1	0.000628812	-0.425282
ENSMUSG00000028811	Yars	0.0130888	-0.424289
ENSMUSG00000024325	Ring1	0.00631924	-0.423582
ENSMUSG00000032526	Ss18l2	0.00748558	-0.421787
ENSMUSG00000047989	I80c	0.0422873	-0.419315
ENSMUSG00000031918	Mtmr2	0.00534072	-0.419083
ENSMUSG00000004233	Wars2	0.00112502	-0.418902
ENSMUSG00000002957	Ap2a2	0.0190025	-0.418373
ENSMUSG00000049300	Prmt6	0.0120345	-0.416645
ENSMUSG00000028344	Invs	0.0190096	-0.416184
ENSMUSG00000049969	Plekhf2	0.00224441	-0.415927
ENSMUSG00000041298	Katl1	0.0321699	-0.41191
ENSMUSG00000021236	Entpd5	0.00540987	-0.409277
ENSMUSG00000061288	Taok3	0.0108744	-0.407055
ENSMUSG00000031446	Cul4a	0.0157299	-0.405778
ENSMUSG00000021772	Nkiras1	0.00171474	-0.405067
ENSMUSG00000073609	D2hgdh	0.0169836	-0.403538
ENSMUSG00000015714	Cers2	0.00440428	-0.403265
ENSMUSG00000002307	Daxx	0.0443227	-0.402455
ENSMUSG00000062127	Cttnbp2nl	0.0422706	-0.401719
ENSMUSG00000020130	Tbc1d15	0.000421313	-0.401328
ENSMUSG00000028646	Rragc	0.0181548	-0.39967
ENSMUSG00000032435	Dync1li1	0.00439013	-0.398762
ENSMUSG00000034158	Lrrc58	0.0156203	-0.397565
ENSMUSG00000031902	Nfatc3	0.00480748	-0.397456
ENSMUSG00000029028	Lrrc47	0.00361602	-0.395639
ENSMUSG00000028104	Polr3gl	0.0317026	-0.391625
ENSMUSG00000029171	Pgm1	0.00531044	-0.39121
ENSMUSG00000006611	Hfe	0.0351949	-0.390694
ENSMUSG00000054693	Adam10	0.00791742	-0.39016
ENSMUSG00000028878	Fam76a	0.0253321	-0.388588
ENSMUSG00000050912	Tmem123	0.00216937	-0.387217
ENSMUSG00000022346	Myc	0.0181104	-0.386781
ENSMUSG00000009073	Nf2	0.0421906	-0.385027
ENSMUSG00000005374	Tbl2	0.00277454	-0.383691
ENSMUSG00000032883	Acsl3	0.0130476	-0.383135
ENSMUSG00000058709	Egln2	0.0421234	-0.381103
ENSMUSG00000048429	Timm29	0.0211188	-0.37584
ENSMUSG00000022544	Eef2kmt	0.0428047	-0.375642
ENSMUSG00000074794	Arrdc3	0.0166077	-0.374374
ENSMUSG00000006373	Pgrmc1	0.00980936	-0.373742
ENSMUSG00000054321	Taf4b	0.00630636	-0.372796
ENSMUSG00000038371	Sbf2	0.000554438	-0.371699
ENSMUSG00000015488	Cacfd1	0.0459263	-0.371268
ENSMUSG00000021253	Tgfb3	0.00785066	-0.371175
ENSMUSG00000032952	Ap4b1	0.000998282	-0.370753
ENSMUSG00000020993	Trappc6b	0.0130963	-0.3701
ENSMUSG00000027086	Fastkd1	0.00748902	-0.369218
ENSMUSG00000039512	Uhrf1bp1	0.000115537	-0.368847
ENSMUSG00000029534	St7	0.0212284	-0.368307
ENSMUSG00000018442	Derl2	0.00663804	-0.367861
ENSMUSG00000037434	Slc30a1	0.0395017	-0.367802
ENSMUSG00000026618	Iars2	0.014739	-0.367546
ENSMUSG00000026857	Ntmt1	0.00399375	-0.367397
ENSMUSG00000046985	Tapt1	0.0444515	-0.364541
ENSMUSG00000036686	Cc2d1a	0.00296754	-0.362145
ENSMUSG00000025786	Zdhhc3	0.0371767	-0.361638
ENSMUSG00000042111	Ccdc115	0.0116146	-0.361517
ENSMUSG00000045671	Spred2	0.0231798	-0.361486
ENSMUSG00000003131	Pafah1b2	0.00652806	-0.361054
ENSMUSG00000064215	Ifi27	0.000619666	-0.361036
ENSMUSG00000027953	Slc50a1	0.0265375	-0.359395
ENSMUSG00000029020	Mfn2	0.0159093	-0.358217
ENSMUSG00000053094	Tmem248	0.0483126	-0.357279
ENSMUSG00000021918	Nek4	0.0115235	-0.356498
ENSMUSG00000062312	Erbb2	0.00233215	-0.356446
ENSMUSG00000027475	Kif3b	0.0396906	-0.355982
ENSMUSG00000036779	Papd5	0.00732034	-0.353337
ENSMUSG00000024091	Vapa	0.0372016	-0.350376
ENSMUSG00000056429	Tgoln1	0.00429409	-0.35021
ENSMUSG00000031671	Setd6	0.0488811	-0.35003
ENSMUSG00000026925	Inpp5e	0.0135461	-0.348448
ENSMUSG00000036323	Srp72	0.0225429	-0.348053
ENSMUSG00000059486	Kbtbd2	0.0339107	-0.345247
ENSMUSG00000043683	Fem1a	0.0238402	-0.344565
ENSMUSG00000027601	Mtfr1	0.0267248	-0.344143
ENSMUSG00000004319	Clcn3	0.0114245	-0.343495
ENSMUSG00000020349	Ppp2ca	0.0324818	-0.340846
ENSMUSG00000042364	Snx18	0.032737	-0.339663
ENSMUSG00000032624	Eml4	0.000475357	-0.338894
ENSMUSG00000028974	Dffa	0.0210342	-0.338265
ENSMUSG00000010554	Mettl16	0.021427	-0.3382
ENSMUSG00000057421	Las1l	0.0120345	-0.337716
ENSMUSG00000057554	Lgals8	0.0223857	-0.337712
ENSMUSG00000026509	Capn2	0.0165976	-0.336421
ENSMUSG00000036955	Kif1bp	0.0395017	-0.33565
ENSMUSG00000022498	Txndc11	0.0450504	-0.335498
ENSMUSG00000001138	Cnnm3	0.0373117	-0.334526
ENSMUSG00000022043	Trim35	0.0106262	-0.333656
ENSMUSG00000006418	Rnf114	0.0441632	-0.33194
ENSMUSG00000024404	Riok3	0.0276565	-0.331047
ENSMUSG00000046519	Golph3l	0.0322139	-0.330055
ENSMUSG00000020246	Hcfc2	0.00824434	-0.329083
ENSMUSG00000042650	Alkbh5	0.0153241	-0.329036
ENSMUSG00000021000	Ctage5	0.00321431	-0.328153
ENSMUSG00000022195	6030458C11Rik	0.00254142	-0.325923
ENSMUSG00000045969	Ing1	0.0118291	-0.32244
ENSMUSG00000025024	Smndc1	0.00308508	-0.32195
ENSMUSG00000042046	Dstyk	0.00225309	-0.317742
ENSMUSG00000026663	Atf6	0.0407964	-0.317148
ENSMUSG00000036943	Rab8b	0.0452987	-0.316767
ENSMUSG00000046201	Scaf8	0.041795	-0.316391
ENSMUSG00000027378	Nphp1	0.0266149	-0.315913
ENSMUSG00000055835	Zfp1	0.0129215	-0.315146
ENSMUSG00000038481	Cdk19	0.00488305	-0.314553
ENSMUSG00000045302	Preb	0.0188074	-0.312577
ENSMUSG00000026499	Acbd3	0.0332013	-0.308913
ENSMUSG00000054455	Vapb	0.0342289	-0.308302
ENSMUSG00000024513	Mbd2	0.032023	-0.307549
ENSMUSG00000014748	Tex261	0.0471906	-0.305643
ENSMUSG00000036104	Rab3gap1	0.0187277	-0.302668
ENSMUSG00000030327	Necap1	0.0350451	-0.301508
ENSMUSG00000040322	Slc25a24	0.0390369	-0.299253
ENSMUSG00000022684	Bfar	0.000199704	-0.298992
ENSMUSG00000053907	Mat2a	0.00262261	-0.297038
ENSMUSG00000024581	pg	0.0192365	-0.29181
ENSMUSG00000032405	Pias1	0.00471171	-0.291152
ENSMUSG00000003623	Crot	0.0432854	-0.288666
ENSMUSG00000028207	Asph	0.0419373	-0.286529
ENSMUSG00000027618	Nfs1	0.0193696	-0.28439
ENSMUSG00000053510	Nrd1	0.00578925	-0.283442
ENSMUSG00000039100	March6	0.00963453	-0.281261
ENSMUSG00000022412	Mief1	0.046862	-0.281121
ENSMUSG00000039473	Ubn1	0.0303959	-0.280786
ENSMUSG00000024603	Dctn4	0.0232438	-0.279262
ENSMUSG00000031666	Rbl2	0.0255735	-0.278736
ENSMUSG00000045411	2410002F23Rik	0.0380096	-0.277858
ENSMUSG00000000826	Djc5	0.0152619	-0.277441
ENSMUSG00000030942	Thumpd1	0.0295875	-0.276679
ENSMUSG00000029063	dk	0.0402488	-0.276182
ENSMUSG00000038069	Cdkn2aip	0.0412073	-0.27538
ENSMUSG00000032437	Stt3b	0.0448992	-0.27512
ENSMUSG00000010110	Stx5a	0.0399417	-0.27175
ENSMUSG00000000605	Clcn4	0.0468727	-0.269058
ENSMUSG00000006818	Sod2	0.031292	-0.268982
ENSMUSG00000027367	Stard7	0.0147502	-0.261394
ENSMUSG00000041168	Lonp1	0.0346934	-0.260694
ENSMUSG00000023027	Atf1	0.04301	-0.256912
ENSMUSG00000013997	Nit1	0.0242479	-0.254852
ENSMUSG00000040242	Fgfr1op2	0.0263774	-0.254823
ENSMUSG00000031568	Rwdd4a	0.0479572	-0.24199
ENSMUSG00000032512	Wdr48	0.0265386	-0.233261
ENSMUSG00000036707	Cab39	0.0129311	-0.226299

## Sheet: Notes
Tab 1: UP in Ezh2 cKO decidua lists the 1208 genes overexpressed in Ezh2 cKO decidua compared to control decidua (FDR<0.05).
Columns C and D list the FDR and log2 of the fold change in expression.
Column E indicates whether the gene was identified as a H3K27me3 target in DSCs by Nancy et al. (JCI, 2018)
Columns F and G indicate whether or not the gene is an activated fibroblast signature gene as defined by either of two recent studies (see text).
These data are employed in the Venn diagrams shown in Figures 3a and 4b.
Tab 2: DOWN in Ezh2 cKO decidua lists the 1322 genes underexpressed in Ezh2 cKO decidua compared to control decidua (FDR<0.05).
Columns C and D list the FDR and log2 of the fold change in expression.
Column E indicates whether the gene was identified as a H3K27me3 target in DSCs by Nancy et al. (JCI, 2018)
These data are employed in the Venn diagrams shown in Figures 3a.
