# Supplementary material for: Gene silencing by EZH2 suppresses TGF-β activity within the decidua to avert pregnancy-adverse wound healing at the maternal-fetal interface
Source: Cell Rep. Author manuscript; Available in PMC 2022 Feb 11. (PMC8833843; doi:10.1016/j.celrep.2022.110329)
Supplement: 3 [file NIHMS1776715-supplement-3.xlsx]

## Sheet: 1. UP in Ezh2 cKO myometrium
Ensembl_ID	Gene	FDR	Log2 fold change	H3K27me3 target in DSCs? (Nancy et al.)
ENSMUSG00000022026	Olfm4	0.00631222	9.22634
ENSMUSG00000061527	Krt5	1.35761e-07	7.5473
ENSMUSG00000055333	Fat2	0.00151172	6.97863
ENSMUSG00000067001	Serpinb7	0.028938	6.80272
ENSMUSG00000037033	Clca3b	1.21687e-19	6.7108
ENSMUSG00000050108	Bpifc	0.00513488	6.31893
ENSMUSG00000054146	Krt15	2.16287e-09	6.2951
ENSMUSG00000029151	Slc30a3	0.00494088	6.11564
ENSMUSG00000044441	Olfr1442	0.0186337	5.82664
ENSMUSG00000063779	Chil4	5.48984e-07	5.47838
ENSMUSG00000068536	Doxl2	0.00349166	5.41785
ENSMUSG00000064246	Chil1	4.86934e-49	5.30586
ENSMUSG00000045545	Krt14	7.20915e-06	4.98786
ENSMUSG00000028255	Clca1	2.4342e-25	4.97804
ENSMUSG00000050635	Sprr2f	7.9006e-11	4.95524
ENSMUSG00000070880	Gad1	0.00349166	4.93255
ENSMUSG00000072791	Abcb5	0.00413516	4.92772
ENSMUSG00000056632	Dsg3	3.91841e-05	4.88468
ENSMUSG00000026413	Pkp1	0.0107559	4.85574
ENSMUSG00000023073	Slc10a2	0.00115117	4.79837
ENSMUSG00000006490	Prl8a9	0.00228021	4.64147
ENSMUSG00000022603	Mroh4	0.0499023	4.63095
ENSMUSG00000026166	Ccl20	2.13772e-05	4.57143
ENSMUSG00000028186	Uox	2.16287e-09	4.54425
ENSMUSG00000042212	Sprr2d	0.0499023	4.52792
ENSMUSG00000046899	Prl7a2	0.0395566	4.48564
ENSMUSG00000022126	Acod1	9.37135e-22	4.45567
ENSMUSG00000054169	Ceacam10	0.0199524	4.41186
ENSMUSG00000029188	Slc34a2	6.87931e-14	4.34369
ENSMUSG00000044041	Krt13	0.0106752	4.32992
ENSMUSG00000020953	Coch	0.000798797	4.2187
ENSMUSG00000044103	Il1f9	8.15284e-07	4.13778
ENSMUSG00000031965	Tbx20	1.32985e-06	4.12756
ENSMUSG00000036805	xa1	9.64335e-09	4.05836
ENSMUSG00000044313	Mab21l3	5.51416e-63	3.9916
ENSMUSG00000027833	Shox2	2.40519e-15	3.92288
ENSMUSG00000026984	Il1f6	3.73156e-12	3.83595
ENSMUSG00000045027	Prss22	0.00259779	3.79638
ENSMUSG00000032496	Ltf	5.55063e-14	3.76533
ENSMUSG00000079620	Muc4	5.72296e-21	3.75222
ENSMUSG00000022875	Kng1	0.00213536	3.71891
ENSMUSG00000021919	Chat	0.00701357	3.67935
ENSMUSG00000028222	Calb1	0.00123407	3.65526
ENSMUSG00000032226	Gcnt3	0.00193629	3.64839
ENSMUSG00000029371	Cxcl5	5.67756e-12	3.60335	YES
ENSMUSG00000018259	Prl8a2	0.0252841	3.54942
ENSMUSG00000026822	Lcn2	1.12742e-15	3.54329
ENSMUSG00000056271	Lman1l	0.0361362	3.53889
ENSMUSG00000074715	Ccl28	1.52292e-11	3.42989
ENSMUSG00000044067	Gpr22	0.00525354	3.39607
ENSMUSG00000022824	Muc13	0.00494088	3.36754
ENSMUSG00000025064	Col17a1	1.10684e-05	3.27008	YES
ENSMUSG00000046623	Gjb4	0.032176	3.26641
ENSMUSG00000003282	Plag1	2.83008e-47	3.26216
ENSMUSG00000025557	Slc15a1	0.00275347	3.21744
ENSMUSG00000050747	Trim15	0.02174	3.20208
ENSMUSG00000047517	Dmbt1	0.000136244	3.16935
ENSMUSG00000022829	Stxbp5l	0.028784	3.14278
ENSMUSG00000004988	Fxyd4	0.00685671	3.10468
ENSMUSG00000014725	Adam28	2.47912e-07	3.02925
ENSMUSG00000009246	Trpm5	0.000167874	2.96922
ENSMUSG00000040569	Slc26a7	5.67756e-12	2.9641
ENSMUSG00000039639	Kcne1	0.0273431	2.92514
ENSMUSG00000027399	Il1a	3.04642e-07	2.8814
ENSMUSG00000036109	Mbnl3	0.029189	2.86681
ENSMUSG00000028699	Tspan1	4.05236e-12	2.75699
ENSMUSG00000032978	Guca2b	0.0495206	2.74058
ENSMUSG00000032595	Cdhr4	1.32985e-06	2.69306
ENSMUSG00000026180	Cxcr2	0.000318489	2.63901
ENSMUSG00000062296	Trank1	0.00282781	2.62489
ENSMUSG00000029671	Wnt16	9.83384e-08	2.61865
ENSMUSG00000050473	Slc35d3	0.000146451	2.61359
ENSMUSG00000069259	Prl6a1	0.0359169	2.60187
ENSMUSG00000032854	Ugt8a	0.00891606	2.58238
ENSMUSG00000100241	Slc18a3	0.00666379	2.54201
ENSMUSG00000067049	Unc93a	0.0274668	2.51941
ENSMUSG00000054537	Tmprss11e	6.80992e-05	2.4999
ENSMUSG00000006567	Atp7b	0.0321561	2.46188
ENSMUSG00000079323	Gm20661	4.17205e-05	2.44424
ENSMUSG00000024771	Lipk	0.000448709	2.42775
ENSMUSG00000061080	Lsamp	1.27204e-06	2.38872
ENSMUSG00000052974	Cyp2f2	0.0414843	2.36682
ENSMUSG00000040405	Havcr1	0.00887624	2.34841
ENSMUSG00000028626	Col9a2	6.0208e-05	2.28761
ENSMUSG00000078161	Erich3	0.0229713	2.28199
ENSMUSG00000052316	Lrrc15	4.81542e-05	2.27791	YES
ENSMUSG00000021553	Slc28a3	0.000164575	2.26495
ENSMUSG00000031089	Slc6a14	1.18601e-10	2.24578
ENSMUSG00000054667	Irs4	0.000470326	2.2387
ENSMUSG00000027359	Slc27a2	1.50721e-07	2.22599
ENSMUSG00000046352	Gjb2	0.00231158	2.21838
ENSMUSG00000043456	Zfp536	0.0126842	2.21144
ENSMUSG00000097789	Gm2115	0.0357118	2.21123
ENSMUSG00000037578	Pkd2l1	0.00509497	2.20491
ENSMUSG00000020007	Il20ra	0.0107559	2.19643
ENSMUSG00000041737	Tmem45b	3.13009e-12	2.19397
ENSMUSG00000045731	Pc	0.00416562	2.18949
ENSMUSG00000035189	A4	0.00129309	2.17714
ENSMUSG00000079722	Ttll2	0.0325764	2.17273
ENSMUSG00000029868	Trpv6	1.50721e-07	2.1659
ENSMUSG00000021640	ip1	0.0352164	2.12497
ENSMUSG00000027171	Prrg4	0.00210191	2.12209
ENSMUSG00000042064	Myo3b	0.026715	2.10612
ENSMUSG00000018924	Alox15	0.00977627	2.08761
ENSMUSG00000020990	Cdkl1	0.00763177	2.07588
ENSMUSG00000043719	Col6a6	0.000205761	2.06405	YES
ENSMUSG00000028148	Them5	0.0310958	2.03432
ENSMUSG00000018907	Alox12e	0.0387396	2.03247
ENSMUSG00000054793	Cadm4	0.00916243	2.02356
ENSMUSG00000041301	Cftr	1.50721e-07	2.01536
ENSMUSG00000051397	Tacstd2	2.22531e-07	1.99587
ENSMUSG00000040026	Saa3	0.0253084	1.96392
ENSMUSG00000060882	Kcnd2	0.00687563	1.96299
ENSMUSG00000043531	Sorcs1	0.0361824	1.9428
ENSMUSG00000058952	Cfi	0.0268006	1.93656
ENSMUSG00000037996	Slc24a2	0.0172826	1.90564
ENSMUSG00000015134	Aldh1a3	0.00182923	1.8806
ENSMUSG00000022780	Meltf	0.000318489	1.84014
ENSMUSG00000050069	Grem2	3.91841e-05	1.83858
ENSMUSG00000028544	Slc5a9	2.0041e-06	1.83766
ENSMUSG00000078942	ip6	0.0168256	1.8289
ENSMUSG00000047842	Diras2	0.0329438	1.82785
ENSMUSG00000033882	Rbm46	0.00138746	1.81753
ENSMUSG00000058897	Col25a1	0.014834	1.8045
ENSMUSG00000025932	Eya1	0.0470114	1.79809
ENSMUSG00000032572	Col6a4	7.20915e-06	1.79433
ENSMUSG00000044303	Cdkn2a	8.20504e-05	1.78251
ENSMUSG00000021469	Msx2	0.0472384	1.78058
ENSMUSG00000042367	Gjb3	0.0225512	1.77794
ENSMUSG00000021221	Dpf3	0.0159632	1.76914
ENSMUSG00000024479	Mal2	1.0563e-06	1.76001
ENSMUSG00000024481	Lvrn	0.0133983	1.75555	YES
ENSMUSG00000041293	Adgrf1	0.00288459	1.73843
ENSMUSG00000045502	Hcar2	0.0229713	1.73683
ENSMUSG00000007682	Dio2	0.0101778	1.68905
ENSMUSG00000056071	S100a9	6.0208e-05	1.6805
ENSMUSG00000024521	Pmaip1	0.00804923	1.67792
ENSMUSG00000045589	Frrs1l	0.0495341	1.67493
ENSMUSG00000070866	Zfp804a	0.00325126	1.67098
ENSMUSG00000024008	Cpne5	0.00885357	1.67029
ENSMUSG00000056380	Gpr50	0.0310958	1.66486
ENSMUSG00000096351	Samd11	0.028551	1.66386
ENSMUSG00000015879	Fam184b	2.3218e-05	1.65971
ENSMUSG00000034112	Atp2c2	6.03402e-05	1.65816
ENSMUSG00000037035	Inhbb	0.011029	1.65582	YES
ENSMUSG00000033508	Asprv1	0.0282245	1.6543
ENSMUSG00000051159	Cited1	0.000236839	1.64633
ENSMUSG00000040653	Ppp1r14c	0.0490286	1.64605
ENSMUSG00000004864	Mapk13	0.00525354	1.62937
ENSMUSG00000026417	Pigr	0.000248308	1.61948
ENSMUSG00000028327	Stra6l	0.000924314	1.58921	YES
ENSMUSG00000048583	Igf2	0.00457595	1.55584
ENSMUSG00000011034	Slc5a1	5.33065e-06	1.53887
ENSMUSG00000059336	Slc14a1	0.0223224	1.52746
ENSMUSG00000060459	Kng2	0.0216363	1.51863
ENSMUSG00000027971	Ndst4	0.0148076	1.51704
ENSMUSG00000061462	Obscn	0.000924314	1.5169
ENSMUSG00000032068	Plet1	0.026781	1.51662
ENSMUSG00000020651	Slc26a4	1.65971e-05	1.47207
ENSMUSG00000070291	Ddx43	0.0291839	1.47041
ENSMUSG00000047798	Cd300lf	0.00429912	1.46844
ENSMUSG00000042607	Asb4	0.0371056	1.46394	YES
ENSMUSG00000042757	Tmem108	0.0273431	1.45875
ENSMUSG00000000204	Slfn4	0.0492338	1.45128
ENSMUSG00000008999	Bmp7	1.45435e-05	1.4357
ENSMUSG00000025202	Scd3	0.0403811	1.43531
ENSMUSG00000025255	Zfhx4	4.78681e-07	1.42571
ENSMUSG00000000184	Ccnd2	1.42391e-05	1.41844
ENSMUSG00000090231	Cfb	0.0296123	1.40896
ENSMUSG00000027702	Lrrc34	0.0137183	1.38924
ENSMUSG00000049420	Tmem200a	0.0157488	1.38633	YES
ENSMUSG00000099032	Tcf24	6.58034e-08	1.37825	YES
ENSMUSG00000022144	Gdnf	0.00677693	1.37822	YES
ENSMUSG00000022619	Mapk8ip2	0.0440461	1.37667
ENSMUSG00000035638	Muc20	0.00207468	1.3746
ENSMUSG00000034919	Ttc22	0.00173399	1.37023
ENSMUSG00000026228	Htr2b	0.0163127	1.36791
ENSMUSG00000047730	Fcgbp	0.0278743	1.35807
ENSMUSG00000032033	Barx2	0.0347428	1.35704
ENSMUSG00000055415	Atp10b	0.000376981	1.35038
ENSMUSG00000046101	Mcmdc2	0.0285187	1.34471
ENSMUSG00000020159	Gabrp	0.029955	1.33182
ENSMUSG00000049493	Pls1	0.0160613	1.33118
ENSMUSG00000041608	Entpd3	0.0108067	1.32505
ENSMUSG00000040037	Negr1	0.0278266	1.32185	YES
ENSMUSG00000060044	Tmem26	0.00122949	1.31994	YES
ENSMUSG00000048022	Tmem229a	0.0479934	1.29349	YES
ENSMUSG00000016200	Syt14	6.72207e-05	1.27344
ENSMUSG00000012350	Ehf	0.0495729	1.2702
ENSMUSG00000020140	Lgr5	0.0239382	1.26596
ENSMUSG00000015709	Arnt2	5.17276e-05	1.2628	YES
ENSMUSG00000036381	P2ry14	0.00151172	1.26249
ENSMUSG00000052854	Nrk	0.000476578	1.26137
ENSMUSG00000027520	Zdbf2	0.028938	1.25772
ENSMUSG00000028039	Ef3	0.0368634	1.25691
ENSMUSG00000007030	Vwa7	0.00429912	1.25226
ENSMUSG00000032092	Mpzl2	0.00113773	1.25148
ENSMUSG00000042784	Muc1	7.45643e-06	1.24657
ENSMUSG00000053897	Slc39a8	3.89065e-08	1.24359
ENSMUSG00000000216	Scnn1g	0.049791	1.23972
ENSMUSG00000035849	Krt222	0.0146487	1.23703
ENSMUSG00000027398	Il1b	0.00027072	1.23554
ENSMUSG00000050050	Ccdc158	0.0173619	1.23171
ENSMUSG00000041046	Ramp3	0.0419593	1.22028
ENSMUSG00000062609	Kcnj15	1.01781e-06	1.21265
ENSMUSG00000044162	Tnip3	0.0262718	1.20962
ENSMUSG00000020334	Slc22a4	0.0080369	1.19604
ENSMUSG00000040413	Timd2	0.0129004	1.18774
ENSMUSG00000073988	Ttpa	0.00779862	1.18039
ENSMUSG00000033715	Akr1c14	0.0126842	1.17047
ENSMUSG00000017897	Eya2	0.0162821	1.14489
ENSMUSG00000034324	Tmem132c	0.0497435	1.12662	YES
ENSMUSG00000049709	Nlrp10	0.00566131	1.12225
ENSMUSG00000025321	Itgb8	0.0419593	1.11905
ENSMUSG00000008153	Clstn3	0.0273431	1.10902	YES
ENSMUSG00000040136	Abcc8	0.0351744	1.09492
ENSMUSG00000051439	Cd14	0.00871669	1.06534
ENSMUSG00000002265	Peg3	0.0436808	1.05198
ENSMUSG00000055639	Dach1	0.00193629	1.03185
ENSMUSG00000062591	Tubb4a	0.0440782	1.02254
ENSMUSG00000039395	Mreg	0.0492061	1.02115
ENSMUSG00000030029	Lrig1	0.0347428	1.01599	YES
ENSMUSG00000026494	Kif26b	0.0186337	1.0036	YES
ENSMUSG00000024727	Trpm6	0.0230763	1.00107	YES
ENSMUSG00000024597	Slc12a2	0.00011065	0.998255
ENSMUSG00000023033	Scn8a	0.0225512	0.998156
ENSMUSG00000038677	Scube3	0.0049186	0.99162
ENSMUSG00000054161	Fam83e	0.0396035	0.985959
ENSMUSG00000012428	Steap4	0.0347428	0.985638
ENSMUSG00000084989	Crocc2	0.00817361	0.970666
ENSMUSG00000016763	Scube1	0.00803699	0.968254
ENSMUSG00000032363	Adamts7	0.00817361	0.963411
ENSMUSG00000060548	Tnfrsf19	7.20915e-06	0.959843
ENSMUSG00000030413	Pglyrp1	0.0125251	0.956721
ENSMUSG00000040856	Dlk1	0.0278266	0.953429
ENSMUSG00000035095	Fam167a	0.0352164	0.924971	YES
ENSMUSG00000027562	Car2	0.000908782	0.92103
ENSMUSG00000026739	Bmi1	1.05003e-06	0.909888
ENSMUSG00000042331	Specc1	0.0081976	0.89511
ENSMUSG00000027346	Gpcpd1	0.00113773	0.89087
ENSMUSG00000020905	Usp43	0.0171379	0.881834
ENSMUSG00000102976	Zc3h11a	0.00666379	0.869713
ENSMUSG00000002324	Rec8	0.0290221	0.866496
ENSMUSG00000067586	S1pr3	0.022459	0.865041
ENSMUSG00000060336	Zfp937	0.0354488	0.864094
ENSMUSG00000019817	Plagl1	0.028938	0.863859
ENSMUSG00000021728	Emb	0.00494088	0.863755
ENSMUSG00000038151	Prdm1	0.00151172	0.862468
ENSMUSG00000053626	Tll1	0.0280975	0.854552
ENSMUSG00000026981	Il1rn	0.0347428	0.854343
ENSMUSG00000026639	Lamb3	0.00956695	0.838924
ENSMUSG00000022883	Robo1	5.5814e-08	0.83859
ENSMUSG00000025068	Gsto1	0.0181248	0.834843
ENSMUSG00000022860	Chodl	0.0485018	0.833423
ENSMUSG00000070639	Lrrc8b	0.00624197	0.831354
ENSMUSG00000026235	Epha4	0.0143739	0.811724	YES
ENSMUSG00000019990	Pde7b	0.0200524	0.807936
ENSMUSG00000035356	Nfkbiz	0.0229713	0.794437
ENSMUSG00000028020	Glrb	0.0159632	0.793515	YES
ENSMUSG00000027360	Hdc	0.0255224	0.792919
ENSMUSG00000028883	Sema3a	0.00849944	0.780465
ENSMUSG00000009376	Met	0.000172879	0.777671	YES
ENSMUSG00000036192	Rorb	0.0150084	0.768726
ENSMUSG00000016028	Celsr1	0.00420711	0.75382
ENSMUSG00000039304	Tnfsf10	0.0288838	0.743143
ENSMUSG00000006586	Runx1t1	0.0343491	0.741971	YES
ENSMUSG00000103585	Pcdhgb4	0.0425174	0.739846
ENSMUSG00000032816	Igdcc4	0.00834161	0.735805
ENSMUSG00000032826	Ank2	0.0117142	0.725966
ENSMUSG00000015653	Steap2	0.0147437	0.718581
ENSMUSG00000016624	Phf21b	0.0162537	0.701436
ENSMUSG00000026365	Cfh	0.014834	0.689801
ENSMUSG00000098557	Kctd12	0.00156517	0.670398
ENSMUSG00000073678	Pgap1	0.0479526	0.652155
ENSMUSG00000024998	Plce1	0.0105549	0.64629	YES
ENSMUSG00000037646	Vps13b	0.0404758	0.612163
ENSMUSG00000042198	Chchd7	0.0073042	0.604272
ENSMUSG00000019256	Ahr	0.011487	0.603848
ENSMUSG00000040433	Zbtb38	0.0143739	0.581283
ENSMUSG00000056313	1810011O10Rik	0.0168256	0.579374
ENSMUSG00000040209	Zfp704	0.0392981	0.567149
ENSMUSG00000030313	Dennd5b	0.00459328	0.560551
ENSMUSG00000039795	Zfand1	0.0419593	0.53254
ENSMUSG00000043496	Tril	0.013333	0.526276	YES
ENSMUSG00000041440	Gk5	0.0262718	0.500002
ENSMUSG00000023972	Ptk7	0.023393	0.498613
ENSMUSG00000028698	Pik3r3	0.0296935	0.494722
ENSMUSG00000033721	Vav3	0.0357118	0.493699
ENSMUSG00000021127	Zfp36l1	0.0400194	0.488831
ENSMUSG00000040648	Ppip5k2	0.0452779	0.488811
ENSMUSG00000000782	Tcf7	0.00500943	0.476092
ENSMUSG00000039697	Ncoa7	0.014834	0.474815
ENSMUSG00000045180	Shroom2	0.00315661	0.466704
ENSMUSG00000020057	Dram1	0.0320791	0.455843
ENSMUSG00000005886	Ncoa2	0.0497435	0.448359
ENSMUSG00000029833	Trim24	0.0128414	0.422831
ENSMUSG00000032883	Acsl3	0.041073	0.422045
ENSMUSG00000027660	Skil	0.046343	0.376916
ENSMUSG00000021470	Ercc6l2	0.0252841	0.34755
ENSMUSG00000024044	Epb41l3	0.0193497	0.321992
ENSMUSG00000004356	Utp20	0.0310958	0.320443
ENSMUSG00000041852	Tcf20	0.0446669	0.304161
ENSMUSG00000020677	Ddx52	0.0239382	0.301834
ENSMUSG00000019889	Ptprk	0.0492061	0.284905
ENSMUSG00000032228	Tcf12	0.0330375	0.235948

## Sheet: 2. DOWN in Ezh2 cKO myometrium
Ensembl_ID	Gene	FDR	Log2 fold change	H3K27me3 target in DSCs? (Nancy et al.)
ENSMUSG00000006200	Rhox6	0.00885357	-6.37221
ENSMUSG00000019102	Aldh3a1	9.37274e-06	-5.21743
ENSMUSG00000005891	Prl4a1	0.0182526	-5.15534
ENSMUSG00000028359	Orm3	0.0463336	-5.00398
ENSMUSG00000032083	Apoa1	0.0262718	-4.53991
ENSMUSG00000024503	Spink1	1.99895e-05	-4.53627
ENSMUSG00000040314	Ctsg	2.54472e-05	-4.43605
ENSMUSG00000013418	B4galnt2	0.029189	-4.22077
ENSMUSG00000085683	9130409J20Rik	0.0091642	-4.09038
ENSMUSG00000040284	Gzmg	0.00113773	-3.92588
ENSMUSG00000014104	Sval2	0.000198618	-3.82985
ENSMUSG00000031837	Necab2	5.08679e-13	-3.23247
ENSMUSG00000060726	Tmsb15a	9.01059e-05	-3.22573
ENSMUSG00000029019	Nppb	0.0380083	-3.09986
ENSMUSG00000048399	Tprg	2.19075e-11	-3.004
ENSMUSG00000022156	Gzme	0.0181442	-2.93229
ENSMUSG00000029819	Npy	3.52636e-08	-2.9225
ENSMUSG00000059256	Gzmd	0.018322	-2.73624
ENSMUSG00000022157	Mcpt8	0.00626368	-2.71907
ENSMUSG00000034224	Slc38a8	0.0403811	-2.62066
ENSMUSG00000060180	Myh13	0.00979357	-2.58794
ENSMUSG00000070504	Fcrl6	0.0054727	-2.49209
ENSMUSG00000052180	Serpinb6c	1.2241e-05	-2.43773
ENSMUSG00000024803	Ankrd1	0.00276076	-2.37164
ENSMUSG00000032528	Vipr1	2.41111e-06	-2.27621
ENSMUSG00000031022	BC051019	0.0106752	-2.26851
ENSMUSG00000073530	Pappa2	0.00111399	-2.21536
ENSMUSG00000079186	Gzmc	0.000715926	-2.14577
ENSMUSG00000003657	Calb2	0.0172635	-2.10765
ENSMUSG00000049598	Vsig8	0.00115894	-2.10312
ENSMUSG00000022441	Efcab6	0.00488226	-2.07122
ENSMUSG00000031410	Nxf7	0.0443204	-2.05573
ENSMUSG00000067613	Krt83	0.00887618	-2.02103
ENSMUSG00000030114	Klrg1	0.00124718	-2.01928
ENSMUSG00000041616	Nppa	1.80828e-08	-2.00315
ENSMUSG00000052551	Adarb2	0.000318489	-1.89676	YES
ENSMUSG00000078719	Msmp	0.0386116	-1.89081
ENSMUSG00000070337	Gpr179	0.00509497	-1.86076
ENSMUSG00000021091	Serpi3n	0.00136987	-1.79191
ENSMUSG00000037202	Prf1	0.0263235	-1.76354
ENSMUSG00000050164	Mchr1	0.000284302	-1.74033	YES
ENSMUSG00000033316	Galnt9	0.000115015	-1.70315
ENSMUSG00000029368	Alb	0.00594947	-1.64487
ENSMUSG00000041078	Grid1	0.00687563	-1.62715
ENSMUSG00000053101	Gpr141	0.0419593	-1.54636
ENSMUSG00000074595	Wfdc6a	0.0225531	-1.49243
ENSMUSG00000004473	Clec11a	2.49154e-09	-1.46533
ENSMUSG00000079017	Ifi27l2a	0.00293183	-1.45045
ENSMUSG00000059430	Actg2	0.00164816	-1.44524
ENSMUSG00000025432	Avil	0.0297316	-1.43381
ENSMUSG00000035615	Frmpd1	0.017569	-1.43045
ENSMUSG00000030399	Ckm	0.0290405	-1.41694
ENSMUSG00000056596	Trnp1	0.0230763	-1.3704
ENSMUSG00000037868	Egr2	0.0013777	-1.36163	YES
ENSMUSG00000060568	Fam78b	2.31592e-08	-1.36077
ENSMUSG00000074796	Slc4a11	0.00466848	-1.33107
ENSMUSG00000022696	Sidt1	0.000160443	-1.31957
ENSMUSG00000039313	AF529169	0.0371906	-1.31715
ENSMUSG00000021364	Elovl2	0.0310958	-1.30721
ENSMUSG00000041559	Fmod	0.00429912	-1.30511
ENSMUSG00000026938	Fc	8.15284e-07	-1.29488
ENSMUSG00000038388	Mpp6	4.39937e-12	-1.28392
ENSMUSG00000032725	Folr2	9.63849e-07	-1.28123
ENSMUSG00000015627	Gata5	0.00329642	-1.28114
ENSMUSG00000050447	Lypd6	0.0492292	-1.27131
ENSMUSG00000010311	Optc	0.0269517	-1.24906	YES
ENSMUSG00000032085	Tagln	0.0117142	-1.24472
ENSMUSG00000027500	Stmn2	0.028938	-1.20487
ENSMUSG00000074676	Foxs1	1.20138e-09	-1.18504
ENSMUSG00000004951	Hspb1	8.15284e-07	-1.18079
ENSMUSG00000022240	Ctnnd2	0.0330375	-1.17977
ENSMUSG00000010797	Wnt2	0.000578241	-1.16757
ENSMUSG00000028195	Cyr61	4.06247e-07	-1.15667
ENSMUSG00000038296	Galnt18	0.00146152	-1.1476
ENSMUSG00000029436	Mmp17	0.0293372	-1.12667
ENSMUSG00000035692	Isg15	0.0106752	-1.12042
ENSMUSG00000074178	Gm10638	0.0499023	-1.09956
ENSMUSG00000019122	Ccl9	0.000235224	-1.09335
ENSMUSG00000020155	Kcnmb1	0.0285187	-1.08239
ENSMUSG00000001131	Timp1	0.00241823	-1.07282
ENSMUSG00000043673	Kcns3	0.0164454	-1.06811	YES
ENSMUSG00000030683	Sez6l2	0.00685671	-1.04356
ENSMUSG00000037060	Cavin3	0.000277483	-1.03995
ENSMUSG00000006342	Susd2	0.00654291	-1.02741
ENSMUSG00000042293	Gm5617	0.00803699	-1.01436
ENSMUSG00000023206	Il15ra	0.00513488	-1.00565
ENSMUSG00000001020	S100a4	0.00685671	-0.999033
ENSMUSG00000074971	Fibin	0.00887618	-0.997296	YES
ENSMUSG00000028464	Tpm2	0.0157488	-0.982748	YES
ENSMUSG00000051146	Camk2n2	0.000123481	-0.979498
ENSMUSG00000025221	Kcnip2	0.000827567	-0.959355
ENSMUSG00000075334	Rprm	8.64064e-06	-0.951142
ENSMUSG00000063856	Gpx1	9.86429e-06	-0.942339
ENSMUSG00000026628	Atf3	0.0126842	-0.926536	YES
ENSMUSG00000059498	Fcgr3	0.00459328	-0.914147
ENSMUSG00000023092	Fhl1	0.000526661	-0.906904
ENSMUSG00000024011	Pi16	0.00509497	-0.893041
ENSMUSG00000010122	Slc47a1	0.0091642	-0.891254
ENSMUSG00000004791	Pgf	0.0393397	-0.885274
ENSMUSG00000000197	lcn	0.0091642	-0.872569
ENSMUSG00000046598	Bdh1	0.0449014	-0.870327
ENSMUSG00000044550	Tceal3	0.0499023	-0.867712
ENSMUSG00000048779	P2ry6	0.000115149	-0.858883
ENSMUSG00000029161	Cgref1	0.0345184	-0.854254
ENSMUSG00000044258	Ctla2a	0.0132947	-0.851666
ENSMUSG00000075705	Msrb1	0.0126842	-0.849073
ENSMUSG00000046694	Fam46b	0.0295816	-0.848557
ENSMUSG00000026421	Csrp1	0.00525354	-0.841355
ENSMUSG00000036854	Hspb6	0.0361362	-0.82867
ENSMUSG00000035885	Cox8a	0.0181637	-0.827587
ENSMUSG00000046794	Ppp1r3b	0.0126842	-0.827111	YES
ENSMUSG00000063275	Hacd1	3.9433e-06	-0.82238
ENSMUSG00000002797	Ggct	0.0239382	-0.817819
ENSMUSG00000035385	Ccl2	0.043431	-0.816426
ENSMUSG00000042312	S100a13	0.00205435	-0.816394
ENSMUSG00000036432	Siah2	0.0272075	-0.813918
ENSMUSG00000006360	Crip1	0.0225512	-0.812559
ENSMUSG00000005483	Djb1	0.045978	-0.795406
ENSMUSG00000037499	Nenf	0.0432906	-0.792001
ENSMUSG00000019997	Ctgf	0.0114748	-0.790021
ENSMUSG00000036411	9530077C05Rik	0.0108106	-0.78674
ENSMUSG00000038387	Rras	0.02174	-0.785714
ENSMUSG00000029061	Mmp23	7.17273e-05	-0.7851
ENSMUSG00000023046	Igfbp6	0.0199524	-0.768549
ENSMUSG00000079677	Fdx1l	0.00466848	-0.766933
ENSMUSG00000050222	Il17d	0.0339812	-0.764248	YES
ENSMUSG00000029373	Pf4	0.0226127	-0.758856
ENSMUSG00000032051	Fdx1	0.0145242	-0.742655
ENSMUSG00000068220	Lgals1	0.0265413	-0.74148
ENSMUSG00000032643	Fhl3	0.0211707	-0.739615
ENSMUSG00000030247	Kcnj8	0.012977	-0.734821	YES
ENSMUSG00000042854	Trp53rkb	0.018322	-0.733769
ENSMUSG00000042745	Id1	0.0289968	-0.729946
ENSMUSG00000058715	Fcer1g	0.0396035	-0.728758
ENSMUSG00000069516	Lyz2	0.0487122	-0.728093
ENSMUSG00000031636	Pdlim3	0.0483101	-0.713862
ENSMUSG00000034271	Jdp2	0.0387396	-0.707505
ENSMUSG00000096145	Vkorc1	0.0127758	-0.693851
ENSMUSG00000023904	Hcfc1r1	0.0463336	-0.690628
ENSMUSG00000041736	Tspo	0.0147744	-0.689205
ENSMUSG00000060152	Pop5	0.0429306	-0.685564
ENSMUSG00000025940	Tmem70	0.000806643	-0.684884
ENSMUSG00000027875	Hmgcs2	0.0273431	-0.683274
ENSMUSG00000036896	C1qc	0.0216363	-0.675456
ENSMUSG00000027848	Olfml3	0.045978	-0.667927
ENSMUSG00000028378	Ptgr1	0.0117142	-0.658454
ENSMUSG00000041697	Cox6a1	0.00929388	-0.65757
ENSMUSG00000031375	Bgn	0.0321301	-0.656943
ENSMUSG00000041571	Selew	0.0225531	-0.656774
ENSMUSG00000078572	Ndufaf8	0.0493925	-0.654498
ENSMUSG00000009687	Fxyd5	0.0209639	-0.653626
ENSMUSG00000016427	Ndufa1	0.043431	-0.647857
ENSMUSG00000039208	Metrnl	0.0468275	-0.645613
ENSMUSG00000032026	Rexo2	0.0186337	-0.645478
ENSMUSG00000036905	C1qb	0.0499023	-0.641677
ENSMUSG00000045064	Zc2hc1c	0.00117052	-0.641275
ENSMUSG00000038910	Plcl2	0.0232889	-0.639408	YES
ENSMUSG00000006931	P3h4	0.0214295	-0.638571
ENSMUSG00000035285	t14	0.000361921	-0.636543
ENSMUSG00000032122	Slc37a2	0.0229713	-0.630783
ENSMUSG00000018593	Sparc	0.038025	-0.629223
ENSMUSG00000090841	Myl6	0.0192636	-0.620417
ENSMUSG00000020325	Fstl3	0.0267277	-0.618479
ENSMUSG00000008384	Sertad1	0.0291741	-0.61716
ENSMUSG00000010406	Mrpl52	0.0489168	-0.610515
ENSMUSG00000025289	Prdx4	0.0263142	-0.60827
ENSMUSG00000009013	Dynll1	0.03548	-0.607811
ENSMUSG00000051184	Zfp524	0.0345184	-0.606971
ENSMUSG00000029416	Slc15a4	0.0273431	-0.595597
ENSMUSG00000015656	Hspa8	0.0263235	-0.592494
ENSMUSG00000008683	Rps15a	0.00701357	-0.590538
ENSMUSG00000028322	Exosc3	0.0429306	-0.590279
ENSMUSG00000032231	Anxa2	0.0318214	-0.589613
ENSMUSG00000018293	Pfn1	0.0126842	-0.579609
ENSMUSG00000032526	Ss18l2	0.00129512	-0.573978
ENSMUSG00000031431	Tsc22d3	0.000273723	-0.572409
ENSMUSG00000020814	Mxra7	0.023393	-0.570407
ENSMUSG00000032431	Crtap	0.0190382	-0.56113
ENSMUSG00000020427	Igfbp3	0.0343491	-0.550681
ENSMUSG00000024679	Ms4a6d	0.0489168	-0.536121
ENSMUSG00000058600	Rpl30	0.0147437	-0.528849
ENSMUSG00000040212	Emp3	0.0186337	-0.522185
ENSMUSG00000068335	Dok1	0.0425174	-0.521374
ENSMUSG00000020444	Guk1	0.0448211	-0.514465
ENSMUSG00000071415	Rpl23	0.029189	-0.508164
ENSMUSG00000015474	Ppt2	0.0471708	-0.505802
ENSMUSG00000020736	Nt5c	0.0436808	-0.505027
ENSMUSG00000040048	Ndufb10	0.0225512	-0.501274
ENSMUSG00000026728	Vim	0.0355804	-0.499934
ENSMUSG00000020823	Sec14l1	0.00159153	-0.49924
ENSMUSG00000060538	Tmem219	0.0126842	-0.489951
ENSMUSG00000041135	Ripk2	0.0400194	-0.487587
ENSMUSG00000073599	Ecscr	0.0268834	-0.486165
ENSMUSG00000032470	Mras	0.0455505	-0.480364
ENSMUSG00000035372	1810055G02Rik	0.0433151	-0.476439
ENSMUSG00000030890	Ilk	0.00631222	-0.474949
ENSMUSG00000036275	9530068E07Rik	0.000570012	-0.474604
ENSMUSG00000021124	Vti1b	0.0180219	-0.471693
ENSMUSG00000058672	Tubb2a	0.000953314	-0.461219
ENSMUSG00000031913	Vps4a	0.0024932	-0.459667
ENSMUSG00000020993	Trappc6b	0.0127758	-0.458175
ENSMUSG00000030917	Tmem159	0.0400194	-0.457487
ENSMUSG00000025198	Erlin1	0.0182732	-0.449556
ENSMUSG00000031532	Saraf	0.0252841	-0.444368
ENSMUSG00000007867	Ift43	0.0196769	-0.439566
ENSMUSG00000026509	Capn2	0.0122786	-0.427515
ENSMUSG00000029781	Fkbp9	0.0355804	-0.423887
ENSMUSG00000006418	Rnf114	0.0415883	-0.416845
ENSMUSG00000028898	Tru1ap	0.0273431	-0.399072
ENSMUSG00000044345	Marveld1	0.0380083	-0.390028
ENSMUSG00000021253	Tgfb3	0.0270494	-0.388083
ENSMUSG00000004044	Cavin1	0.0157488	-0.385877
ENSMUSG00000040843	Tiprl	0.0411649	-0.371952
ENSMUSG00000032305	Fam219b	0.00802351	-0.352684
ENSMUSG00000026755	Arpc5l	0.0349699	-0.339302
ENSMUSG00000026853	Crat	0.00965914	-0.273802

## Sheet: Notes
Tab 1: UP in Ezh2 cKO myometrium lists the 305 genes overexpressed in Ezh2 cKO myometrium compared to control myometrium (FDR<0.05).
Columns C and D list the FDR and log2 of the fold change in expression.
Column E indicates whether the gene was identified as a H3K27me3 target in DSCs by Nancy et al. (JCI, 2018).
Tab 2: DOWN in Ezh2 cKO myometrium lists the 216 genes underexpressed in Ezh2 cKO myometrium compared to control myometrium (FDR<0.05).
Columns C and D list the FDR and log2 of the fold change in expression.
Column E indicates whether the gene was identified as a H3K27me3 target in DSCs by Nancy et al. (JCI 2018).
