# Supplementary material for: Gene silencing by EZH2 suppresses TGF-β activity within the decidua to avert pregnancy-adverse wound healing at the maternal-fetal interface
Source: Cell Rep. Author manuscript; Available in PMC 2022 Feb 11. (PMC8833843; doi:10.1016/j.celrep.2022.110329)
Supplement: 4 [file NIHMS1776715-supplement-4.xlsx]

## Sheet: 1. Decidualization factors
Ensembl_ID	Gene	FDR	Log2 fold change
ENSMUSG00000027358	Bmp2	0.995511	0.110828
ENSMUSG00000030551	Nr2f2	0.995511	-0.0277965
ENSMUSG00000028991	Mtor	0.995511	-0.0366977
ENSMUSG00000000938	Hoxa10	0.995511	-0.0529098
ENSMUSG00000020949	Fkbp3	0.995511	0.0561146
ENSMUSG00000031712	Il15	0.995455	0.147799
ENSMUSG00000031870	Pgr	0.879089	-0.15694
ENSMUSG00000067336	Bmpr2	0.86458	0.148567
ENSMUSG00000046179	E2f8	0.759979	0.503262
ENSMUSG00000036856	Wnt4	0.718741	0.474923
ENSMUSG00000018259	Prl8a2	0.711481	-1.07374
ENSMUSG00000032487	Ptgs2	0.340883	-0.680512
ENSMUSG00000033227	Wnt6	0.301585	0.762309
ENSMUSG00000004371	Il11	0.143251	1.08753
ENSMUSG00000024222	Fkbp5	0.0625684	-0.779762
ENSMUSG00000044548	Dact1	0.0480809	0.515748
ENSMUSG00000021319	Sfrp4	0.010832	0.920816
ENSMUSG00000021508	Cxcl14	0.00253932	0.896875
ENSMUSG00000030357	Fkbp4	7.57638e-05	1.30237
ENSMUSG00000028766	Alpl	1.03406e-09	1.86878

## Sheet: Notes
Tab 1: Decidualization factors lists genes that are either regulators or markers of decidualization in mice.
Columns C and D list the FDR and log2 of the fold change in expression (Ezh2 cKO compared to control decidua).
Highlighted genes are significantly differentially expressed (FDR<0.05). Note that these genes are all overexpressed in Ezh2 cKO decidua, which would not be expected in the case of primary decidualization failure.
