# Supplementary material for: Gene silencing by EZH2 suppresses TGF-β activity within the decidua to avert pregnancy-adverse wound healing at the maternal-fetal interface
Source: Cell Rep. Author manuscript; Available in PMC 2022 Feb 11. (PMC8833843; doi:10.1016/j.celrep.2022.110329)
Supplement: 5 [file NIHMS1776715-supplement-5.xlsx]

## Sheet: 1. UP in TGF-β-tx'd cKO DSCs
Ensembl_ID	Gene	FDR	Log2 fold change	Induced by TGF-β in ctrl DSCs?	H3K27me3 target in DSCs? (Nancy et al.)	Overexpressed in Ezh2 cKO DSCs at baseline?	Overexpressed in whole Ezh2 cKO decidua?	Fibroblast activation marker? (Peyser et al.)	Fibroblast activation marker? (Tsukui et al.)	Log2 fold difference in expression, DSCs vs. USCs (Nancy et al.)
ENSMUSG00000060735	Rxfp3	9.68e-09	7.91374	YES						-2.25503
ENSMUSG00000043753	Dmrta1	2.58e-18	4.36122							2.36984
ENSMUSG00000054720	Lrrc8c	7.14e-64	4.27204							-1.59358
ENSMUSG00000042254	Cilp	1.4e-107	3.64471	YES		YES	YES		YES	-4.79623
ENSMUSG00000028036	Ptgfr	0.033553	3.36222		YES					-2.68103
ENSMUSG00000042834	Nrep	1.63e-17	3.06035	YES	YES	YES	YES	YES	YES	-2.3219
ENSMUSG00000047501	Cldn4	3.98e-10	3.00863	YES						-2.86071
ENSMUSG00000026443	Lrrn2	3.77e-31	2.91933	YES	YES		YES			-2.1198
ENSMUSG00000047686	Zcchc5	1.75e-10	2.91521	YES		YES	YES			0
ENSMUSG00000024910	Ctsw	3.69e-14	2.79317	YES						0
ENSMUSG00000047497	Adamts12	8.88e-77	2.77942	YES		YES	YES			-0.82616
ENSMUSG00000038530	Rgs4	0.000112581	2.67948							-0.79806
ENSMUSG00000029819	Npy	2.21e-06	2.67478	YES						0
ENSMUSG00000030865	Chp2	1.28e-08	2.64913			YES				-2.51391
ENSMUSG00000032911	Cspg4	2.81e-48	2.60642	YES	YES		YES			-3.63635
ENSMUSG00000046997	Spsb4	2.49e-32	2.48562	YES						0
ENSMUSG00000048960	Prex2	1.81e-27	2.44164	YES	YES					0
ENSMUSG00000041482	Piezo2	1.05e-44	2.42697	YES					YES	0
ENSMUSG00000036206	Sh3bp4	6.64e-112	2.3937							-1.94799
ENSMUSG00000057751	Megf6	6.82e-05	2.38026	YES			YES			0
ENSMUSG00000020658	Efr3b	1.44e-26	2.35287	YES						-2.67193
ENSMUSG00000020681	Ace	9.3e-23	2.3501	YES					YES	1.46203
ENSMUSG00000050108	Bpifc	2.4e-30	2.30315	YES						-1.74028
ENSMUSG00000033717	Adra2a	4.75e-27	2.30281	YES						0
ENSMUSG00000029309	Sparcl1	1.26e-74	2.29862							-3.81124
ENSMUSG00000031891	Hsd11b2	2.52e-55	2.2889	YES			YES			-2.05892
ENSMUSG00000024593	Megf10	5.11e-09	2.2803	YES						0
ENSMUSG00000028364	Tnc	1.5e-07	2.26595	YES			YES	YES	YES	-5.6629
ENSMUSG00000027996	Sfrp2	1.54e-69	2.25037	YES		YES	YES			-2.15575
ENSMUSG00000020601	Trib2	1.09e-35	2.21332		YES					-2.11786
ENSMUSG00000029371	Cxcl5	0.000452597	2.1975		YES	YES	YES			0
ENSMUSG00000041605	5730559C18Rik	1.52e-10	2.08974	YES	YES	YES				0
ENSMUSG00000029778	Adcyap1r1	0.0023503	2.06862	YES						-1.33154
ENSMUSG00000032796	Lama1	5.37e-37	2.05938	YES	YES	YES	YES			1.53365
ENSMUSG00000057337	Chst3	5.4e-05	2.05358	YES	YES					-2.57674
ENSMUSG00000031239	Itm2a	7.59e-55	2.03864	YES			YES			1.773
ENSMUSG00000023232	Serinc2	6.17e-60	2.02891	YES						0
ENSMUSG00000007888	Crlf1	5.55e-40	2.01877	YES		YES			YES	0
ENSMUSG00000036136	Fam110c	6.54e-72	2.01711	YES						-1.98049
ENSMUSG00000022382	Wnt7b	1.28e-25	1.98437	YES						1.63014
ENSMUSG00000038128	Camk4	9.92e-05	1.95633	YES			YES			0
ENSMUSG00000003477	Inmt	2.96e-06	1.91333	YES						2.53654
ENSMUSG00000058914	C1qtnf3	6.92e-28	1.90698	YES	YES					-3.63441
ENSMUSG00000031428	Zcchc18	0.000117617	1.87245							-2.48134
ENSMUSG00000039004	Bmp6	4.82e-46	1.84242	YES	YES	YES				-1.48783
ENSMUSG00000020262	Adarb1	5.76e-49	1.84133	YES						0.75751
ENSMUSG00000061535	C1qtnf7	8.29e-14	1.8212	YES	YES	YES	YES			-3.26346
ENSMUSG00000042401	Crtac1	1.03e-10	1.79708							-1.25413
ENSMUSG00000070576	Mn1	5.47e-17	1.78829	YES	YES					-4.32859
ENSMUSG00000049723	Mmp12	1.12e-20	1.74696							0
ENSMUSG00000026764	Kif5c	8.35e-41	1.74517	YES	YES					0.74225
ENSMUSG00000038463	Olfml2b	2.81e-48	1.72955	YES		YES	YES			-2.27454
ENSMUSG00000049929	Lpar4	1.51e-20	1.72788	YES			YES			0
ENSMUSG00000052516	Robo2	3.75e-43	1.71673	YES			YES			0
ENSMUSG00000059173	Pde1a	0.00401151	1.70047							-2.23009
ENSMUSG00000031750	Il34	1.11e-06	1.67152							0
ENSMUSG00000046169	Adamts6	4.07e-13	1.6643	YES						2.04618
ENSMUSG00000048218	Amigo2	4.07e-13	1.66132	YES	YES					-2.68037
ENSMUSG00000032769	Trpa1	1.68e-06	1.65193							0
ENSMUSG00000070639	Lrrc8b	4.41e-16	1.63704	YES						-1.18555
ENSMUSG00000060780	Lrrtm1	0.000768928	1.61699							2.91325
ENSMUSG00000022176	Rem2	3.19e-06	1.60576							-1.18892
ENSMUSG00000041831	Sytl3	2.78e-06	1.60451							-1.57029
ENSMUSG00000041773	Enc1	6.31e-22	1.59457	YES						0
ENSMUSG00000040447	Spns2	2.14e-24	1.58891	YES			YES			1.56684
ENSMUSG00000049538	Adamts16	2.58e-07	1.54805	YES		YES				1.45354
ENSMUSG00000024907	Gal	0.00376215	1.5211	YES						-3.8433
ENSMUSG00000051499	Zfp786	1.83e-18	1.51624	YES						1.54871
ENSMUSG00000025069	Gsto2	1.22e-06	1.51356	YES						-0.95491
ENSMUSG00000030554	Synm	2.02e-23	1.50498	YES						0.85442
ENSMUSG00000031253	Srpx2	2.63e-29	1.50453	YES		YES	YES		YES	0
ENSMUSG00000070687	Htr1d	1.71e-07	1.49945	YES						0
ENSMUSG00000040640	Erc2	1.06e-08	1.49234							0
ENSMUSG00000026308	Klhl30	0.00100171	1.49211							-1.37824
ENSMUSG00000021614	Vcan	5.69e-38	1.49058	YES	YES					0
ENSMUSG00000015533	Itga2	5.55e-17	1.48817	YES						1.61011
ENSMUSG00000024256	Adcyap1	0.0245313	1.45175			YES				0
ENSMUSG00000029370	Rassf6	1.17e-06	1.44898							0
ENSMUSG00000028995	Fam126a	3.54e-47	1.44559	YES						2.68539
ENSMUSG00000039316	Rftn1	1.11e-15	1.44301	YES	YES					0
ENSMUSG00000033016	Nfatc1	4.42e-30	1.42844	YES	YES					0
ENSMUSG00000027750	Postn	2.67e-28	1.41991	YES				YES	YES	-1.1323
ENSMUSG00000037995	Igsf9	1.95e-09	1.39729		YES					-1.69122
ENSMUSG00000021182	Ccdc88c	0.00316929	1.38612		YES					-1.48383
ENSMUSG00000025475	Adgra1	0.0145632	1.38355	YES						#N/A
ENSMUSG00000040138	Ndp	0.0221549	1.38164							1.57043
ENSMUSG00000050271	Prag1	1.37e-17	1.37204	YES						#N/A
ENSMUSG00000032243	Itga11	1.47e-06	1.37161	YES	YES		YES			-1.67354
ENSMUSG00000026768	Itga8	3.67e-19	1.36497	YES	YES	YES	YES			-2.05265
ENSMUSG00000025650	Col7a1	1.27e-32	1.36472	YES	YES	YES				0
ENSMUSG00000056174	Col8a2	1.9e-13	1.33055		YES	YES	YES			0
ENSMUSG00000022636	Alcam	1.23e-10	1.32604	YES			YES			-1.182
ENSMUSG00000006205	Htra1	6.05e-37	1.32168	YES	YES				YES	0
ENSMUSG00000020044	Timp3	0.00844116	1.31132	YES	YES				YES	-1.18406
ENSMUSG00000021365	Nedd9	9.22e-29	1.3051	YES						2.78494
ENSMUSG00000048163	Selplg	0.033327	1.30258							0
ENSMUSG00000028681	Ptch2	9.4e-06	1.30192		YES					-2.71231
ENSMUSG00000054675	Tmem119	7.16e-05	1.30071	YES			YES			-1.33664
ENSMUSG00000032289	Thsd4	9.46e-12	1.27741		YES					0.65912
ENSMUSG00000049112	Oxtr	1.11e-31	1.27116	YES	YES		YES			-3.44335
ENSMUSG00000075270	Pde11a	2.89e-05	1.26531			YES				0
ENSMUSG00000050587	Lrrc4c	7.6e-05	1.25952	YES						0
ENSMUSG00000020424	Gatsl3	0.000144659	1.24047							0
ENSMUSG00000030717	Nupr1	2.55e-05	1.23705	YES		YES			YES	0
ENSMUSG00000026249	Serpine2	1.65e-35	1.23352	YES		YES	YES	YES	YES	0
ENSMUSG00000021136	Smoc1	1.24e-46	1.23339	YES						3.36537
ENSMUSG00000028347	Tmeff1	3.18e-23	1.22488	YES		YES	YES			-0.64977
ENSMUSG00000034173	Zbed5	2.69e-07	1.2232	YES						-1.36947
ENSMUSG00000033308	Dpyd	5.28e-06	1.22258							-2.05027
ENSMUSG00000034394	Lif	0.00189489	1.21841	YES						-1.69476
ENSMUSG00000004371	Il11	4.44e-05	1.19136	YES						-2.4658
ENSMUSG00000026193	Fn1	0.00337645	1.19017	YES				YES	YES	1.92779
ENSMUSG00000043496	Tril	9.17e-11	1.18363	YES	YES	YES	YES			-2.20059
ENSMUSG00000025105	Bnc1	0.00208971	1.17635	YES						-1.13374
ENSMUSG00000026494	Kif26b	1.82e-07	1.17525	YES	YES	YES	YES		YES	-1.94791
ENSMUSG00000032744	Heyl	2.05e-08	1.16448	YES	YES					-3.42782
ENSMUSG00000072640	Lyrm9	3.73e-07	1.14681	YES			YES			-0.74678
ENSMUSG00000016995	Matn4	0.00130384	1.14584			YES	YES			0
ENSMUSG00000032076	Cadm1	8.85e-05	1.14516	YES						-4.42909
ENSMUSG00000055612	Cdca7	3e-11	1.12914	YES						0
ENSMUSG00000019856	Fam184a	0.000626869	1.12837		YES					-0.57563
ENSMUSG00000002346	Slc25a42	2.22e-09	1.11906							-1.3664
ENSMUSG00000027716	Trpc3	6.39e-07	1.11017		YES					-3.82355
ENSMUSG00000055022	Cntn1	1.2e-09	1.08927	YES						-1.40016
ENSMUSG00000034255	Arhgap27	3.14e-15	1.06964	YES						-0.66806
ENSMUSG00000000567	Sox9	0.0110944	1.06954	YES						-2.93025
ENSMUSG00000028348	Cavin4	0.0376538	1.06933	YES						#N/A
ENSMUSG00000004668	Abca13	5.25e-11	1.0579	YES						4.2873
ENSMUSG00000029335	Bmp3	1.68e-07	1.0573				YES			0
ENSMUSG00000049804	Armcx4	0.0471652	1.04768							-2.66172
ENSMUSG00000026365	Cfh	3.36e-12	1.04737	YES			YES			0.56638
ENSMUSG00000020674	Pxdn	4.19e-13	1.04517	YES	YES				YES	0
ENSMUSG00000029093	Sorcs2	5.06e-11	1.03449	YES						0
ENSMUSG00000038400	Pmepa1	0.000784371	1.03406	YES		YES			YES	0.68064
ENSMUSG00000027978	Prss12	0.000438552	1.034							0
ENSMUSG00000049382	Krt8	1.02e-20	1.03125	YES	YES					-2.88288
ENSMUSG00000039328	Rnf122	6.2e-16	1.0312	YES		YES				-0.60506
ENSMUSG00000056091	St3gal5	3.81e-14	1.02492	YES		YES	YES			-3.17194
ENSMUSG00000032281	Acsbg1	1.73e-08	1.01838	YES						3.2979
ENSMUSG00000022150	Dab2	5.75e-18	1.00662	YES			YES			-1.39947
ENSMUSG00000027276	Jag1	0.000169771	0.999526	YES						-3.18601
ENSMUSG00000036273	Lrrk2	0.000700724	0.980453	YES						-1.61056
ENSMUSG00000062380	Tubb3	0.000528868	0.978869	YES						-1.19581
ENSMUSG00000041642	Kif21b	0.0137475	0.974141		YES					0
ENSMUSG00000024420	Zfp521	8.12e-05	0.966316		YES					-1.8978
ENSMUSG00000024534	Sncaip	2.34e-09	0.963292		YES		YES			-2.27377
ENSMUSG00000006221	Hspb7	3.04e-21	0.961811	YES						0
ENSMUSG00000037406	Htra4	0.0447089	0.95747		YES	YES				0
ENSMUSG00000024529	Lox	1.76e-09	0.952934	YES	YES		YES		YES	2.77917
ENSMUSG00000038168	P3h2	0.0325965	0.950659		YES					#N/A
ENSMUSG00000026749	Nek6	2.18e-26	0.939928	YES			YES			0
ENSMUSG00000036661	Dennd3	0.000340493	0.927745							0
ENSMUSG00000041351	Rap1gap	4e-14	0.925773	YES						2.48714
ENSMUSG00000025993	Slc40a1	1.11e-15	0.925321	YES	YES		YES		YES	-3.31007
ENSMUSG00000033998	Kcnk1	0.0195782	0.923746							0
ENSMUSG00000044948	Cfap43	1.11e-20	0.921917	YES						#N/A
ENSMUSG00000038319	Kcnh2	0.0030704	0.921807		YES					-4.45868
ENSMUSG00000029270	Fam69a	2.98e-10	0.919378	YES		YES				-2.32931
ENSMUSG00000064080	Fbln2	5.85e-10	0.917173	YES	YES				YES	2.3542
ENSMUSG00000025856	Pdgfa	1.65e-05	0.914276	YES						-1.55737
ENSMUSG00000022687	Boc	7.5e-10	0.91427	YES			YES			0
ENSMUSG00000036990	Otud4	1.97e-09	0.910178	YES						0.44883
ENSMUSG00000020105	Lrig3	6.07e-12	0.90797			YES				-2.25083
ENSMUSG00000022525	Hrasls	0.00330843	0.904757			YES	YES			1.69926
ENSMUSG00000028919	Arhgef19	2.05e-20	0.903714	YES	YES	YES				-1.75271
ENSMUSG00000025272	Tro	0.00414564	0.902252							-3.24571
ENSMUSG00000074743	Thbd	6.32e-09	0.899115	YES	YES					0
ENSMUSG00000079243	Xirp1	8.67e-08	0.894957	YES						0.87169
ENSMUSG00000025743	Sdc3	2.06e-08	0.894439	YES						-1.97459
ENSMUSG00000026840	Lamc3	0.00201862	0.894372							-3.28035
ENSMUSG00000021125	Arg2	1.68e-06	0.893151				YES			0
ENSMUSG00000042436	Mfap4	0.00498856	0.892876				YES			-5.14624
ENSMUSG00000029869	Ephb6	2.38e-07	0.890894							-1.61891
ENSMUSG00000042804	Gpr153	7.39e-12	0.88924	YES	YES	YES	YES			-3.93729
ENSMUSG00000069763	Tmem100	5.35e-09	0.885892	YES	YES	YES				-1.8597
ENSMUSG00000005057	Sh2b2	6.29e-06	0.881251	YES						1.38644
ENSMUSG00000016520	Lnx2	1.47e-13	0.880298	YES						-0.57833
ENSMUSG00000028525	Pde4b	7.09e-11	0.873789							0
ENSMUSG00000038295	Atg9b	0.022425	0.871005			YES				-1.91452
ENSMUSG00000036256	Igfbp7	1.2e-12	0.867428	YES	YES	YES			YES	-2.403
ENSMUSG00000031519	Asb5	3.02e-05	0.865645							3.02565
ENSMUSG00000017756	Slc12a7	3.06e-05	0.864024							-0.65144
ENSMUSG00000027859	Ngf	0.00794615	0.861991		YES					-2.38301
ENSMUSG00000028327	Stra6l	0.00293109	0.86031		YES					#N/A
ENSMUSG00000046753	Ccdc66	6.99e-11	0.85608	YES						0
ENSMUSG00000001552	Jup	2.84e-25	0.84766	YES						-1.51477
ENSMUSG00000040254	Sema3d	0.00702572	0.846968							0
ENSMUSG00000029304	Spp1	1.91e-05	0.842258					YES	YES	-2.47396
ENSMUSG00000039959	Hip1	3.43e-13	0.838743	YES			YES			1.37013
ENSMUSG00000025348	Itga7	3.73e-10	0.829838	YES	YES					-0.83088
ENSMUSG00000026574	Dpt	6.71e-07	0.823808	YES			YES			-1.86144
ENSMUSG00000031788	Kifc3	1e-12	0.814874	YES			YES			0
ENSMUSG00000068735	Trp53i11	2.42e-10	0.813224							0
ENSMUSG00000000958	Slc7a7	0.0351956	0.807046							-3.85194
ENSMUSG00000074001	Klhl40	2.12e-06	0.806836	YES						0
ENSMUSG00000021214	Akr1c18	0.00252359	0.803839							0
ENSMUSG00000022661	Cd200	1.93e-10	0.798211	YES						2.09415
ENSMUSG00000050578	Mmp13	0.00571377	0.796741							0
ENSMUSG00000021457	Syk	0.000220375	0.794573	YES						2.63791
ENSMUSG00000007379	Dennd2c	0.000392505	0.791238							0
ENSMUSG00000045349	Sh2d5	5.51e-09	0.790022							-4.48871
ENSMUSG00000032883	Acsl3	2.16e-16	0.786863	YES		YES				-0.73928
ENSMUSG00000031827	Cotl1	6.2e-06	0.779364	YES					YES	-1.38934
ENSMUSG00000037447	Arid5a	1.18e-07	0.778605	YES						-1.61027
ENSMUSG00000050069	Grem2	0.00022928	0.771325	YES		YES	YES			-2.4143
ENSMUSG00000046157	Tmem229b	0.00293097	0.769448							-1.40494
ENSMUSG00000024620	Pdgfrb	9.03e-08	0.768649		YES					-1.71049
ENSMUSG00000047976	Kcna1	0.000359805	0.76793			YES				1.04027
ENSMUSG00000030020	Prickle2	5.9e-08	0.761846	YES						-0.54644
ENSMUSG00000055980	Irs1	0.00149735	0.756901		YES	YES				-1.80198
ENSMUSG00000020646	Mboat2	2.31e-13	0.755854	YES			YES			2.53969
ENSMUSG00000052981	Ube2ql1	0.00166399	0.755726		YES	YES				-2.14849
ENSMUSG00000027966	Col11a1	1.29e-05	0.753916	YES						4.82534
ENSMUSG00000039542	Ncam1	6.93e-15	0.749008	YES	YES	YES	YES			1.10198
ENSMUSG00000074345	Tnfaip8l3	0.00229724	0.747989	YES	YES					-0.87664
ENSMUSG00000042734	Ttc9	0.0339339	0.747886	YES						0
ENSMUSG00000023008	Fmnl3	5e-10	0.747028							-1.33528
ENSMUSG00000039835	Nhsl1	0.0430326	0.746413	YES						-0.68405
ENSMUSG00000017724	Etv4	0.00563575	0.74356			YES				-2.57418
ENSMUSG00000026435	Slc45a3	0.00018287	0.740261							2.21363
ENSMUSG00000022665	Ccdc80	4.3e-11	0.739585	YES		YES	YES		YES	-3.14765
ENSMUSG00000027381	Bcl2l11	1.27e-11	0.736855	YES		YES				-2.26465
ENSMUSG00000031613	Hpgd	9.69e-08	0.732274		YES	YES	YES			-1.38798
ENSMUSG00000037211	Spry1	2.65e-06	0.731643		YES					-2.58589
ENSMUSG00000032262	Elovl4	0.00180501	0.726594							-0.83418
ENSMUSG00000039883	Lrrc17	2.7e-11	0.725592	YES						1.18459
ENSMUSG00000038605	Samd10	4.71e-07	0.722257							0.76829
ENSMUSG00000021591	Glrx	2.23e-11	0.715798	YES		YES				0
ENSMUSG00000015133	Lrrk1	2.11e-10	0.713277	YES						0
ENSMUSG00000021662	Arhgef28	0.0269122	0.713099							-1.49847
ENSMUSG00000032387	Rbpms2	0.000732562	0.711746	YES	YES					-2.38977
ENSMUSG00000067377	Tspan6	3.72e-07	0.704972	YES					YES	0
ENSMUSG00000006651	Aplp1	2.37e-11	0.704069	YES			YES			1.72756
ENSMUSG00000032172	Olfm2	0.000129273	0.703156							0
ENSMUSG00000036902	Neto2	0.00017005	0.700522				YES			-1.49585
ENSMUSG00000024968	Rcor2	9.45e-05	0.69639							0
ENSMUSG00000026072	Il1r1	0.000682909	0.695816	YES			YES			-0.79844
ENSMUSG00000028713	Cyp4b1	5.35e-05	0.690791							3.10882
ENSMUSG00000032261	Sh3bgrl2	1.69e-06	0.689402	YES			YES			0
ENSMUSG00000025854	Fam20c	1.9e-12	0.685869	YES						0.96797
ENSMUSG00000025068	Gsto1	5.86e-13	0.684486	YES						0
ENSMUSG00000020325	Fstl3	0.000731824	0.681259	YES						1.90838
ENSMUSG00000037408	Cnnm4	5.46e-05	0.677928							0.34769
ENSMUSG00000029121	Crmp1	7.63e-12	0.675245	YES		YES	YES			-2.31528
ENSMUSG00000037820	Tgm2	9e-07	0.673237							1.51406
ENSMUSG00000027200	Sema6d	0.03804	0.673009							0.9018
ENSMUSG00000042978	Sbk1	9.09e-12	0.671386	YES		YES				-1.24152
ENSMUSG00000024053	Emilin2	3.69e-12	0.670526	YES	YES					1.18689
ENSMUSG00000038777	Sema6c	7.41e-05	0.669421			YES				-1.26339
ENSMUSG00000052949	Rnf157	0.00186139	0.66888							-1.25012
ENSMUSG00000040690	Col16a1	6.64e-06	0.668254	YES					YES	-3.04073
ENSMUSG00000015112	Slc25a13	0.00229042	0.668239							1.15917
ENSMUSG00000023915	Tnfrsf21	1.34e-07	0.667142							1.27994
ENSMUSG00000004558	Ndrg2	2.2e-07	0.666947	YES						-1.77568
ENSMUSG00000027660	Skil	0.000751525	0.663467	YES			YES		YES	0.47364
ENSMUSG00000002603	Tgfb1	6.08e-13	0.663422	YES					YES	0.9926
ENSMUSG00000022468	Endou	0.0115368	0.662471			YES				2.20748
ENSMUSG00000020272	Stk10	0.000584572	0.660402							-0.97131
ENSMUSG00000018387	Shroom1	0.0129568	0.66027							0
ENSMUSG00000026785	Pkn3	0.0012552	0.659661							-0.72957
ENSMUSG00000027765	P2ry1	0.000137421	0.658409	YES						-3.58114
ENSMUSG00000037747	Phyhipl	8.87e-05	0.657785	YES			YES			3.55015
ENSMUSG00000039254	Pomt1	8.45e-12	0.656391	YES						0.77203
ENSMUSG00000058070	Eml1	2.28e-05	0.653775	YES		YES				-1.87905
ENSMUSG00000053368	Rxfp2	0.000900831	0.653234	YES						-1.73229
ENSMUSG00000055044	Pdlim1	1.73e-08	0.646194	YES						0.71695
ENSMUSG00000024713	Pcsk5	1.81e-08	0.644216	YES						4.59766
ENSMUSG00000034810	Scn7a	0.0184539	0.642946				YES			3.71084
ENSMUSG00000037568	Vash2	2.95e-08	0.640236	YES	YES					-1.30051
ENSMUSG00000074283	Zfp109	0.0368072	0.639691							-0.53513
ENSMUSG00000046152	Fut10	0.000115083	0.639667	YES						-0.39091
ENSMUSG00000025780	Itih5	0.0391349	0.636582							-2.6512
ENSMUSG00000090291	Lrrc10b	0.000329405	0.633341	YES						0.73083
ENSMUSG00000025855	Prkar1b	2.98e-10	0.630882							-1.94849
ENSMUSG00000003352	Cacnb3	3.1e-10	0.630628	YES	YES	YES	YES			-0.81954
ENSMUSG00000034858	Fam214a	9.81e-06	0.627964	YES		YES				0
ENSMUSG00000072949	Acot1	2.7e-06	0.62749	YES						0
ENSMUSG00000021703	Serinc5	0.00158111	0.6261	YES						0
ENSMUSG00000032300	1700017B05Rik	4.02e-13	0.624168	YES						0
ENSMUSG00000035314	Gdpd5	1.95e-09	0.623659				YES			1.22614
ENSMUSG00000034353	Ramp1	0.000129155	0.619732		YES					1.94933
ENSMUSG00000039103	Nexn	0.0401383	0.619018		YES		YES			-1.17245
ENSMUSG00000002900	Lamb1	6.67e-05	0.618548							-1.58983
ENSMUSG00000002550	Uck1	3.86e-07	0.61658	YES						1.10242
ENSMUSG00000028032	Papss1	8.83e-12	0.615315	YES						-0.97824
ENSMUSG00000062991	Nrg1	7.69e-10	0.615007	YES						-1.14246
ENSMUSG00000021466	Ptch1	0.0268218	0.614052							-1.29799
ENSMUSG00000055737	Ghr	7.35e-07	0.611749	YES			YES			1.66985
ENSMUSG00000028986	Klhl7	4e-06	0.611001	YES						0.28811
ENSMUSG00000022358	Fbxo32	7.8e-11	0.610091	YES		YES				-2.43292
ENSMUSG00000033594	Spata2l	0.0256786	0.609214							0
ENSMUSG00000029510	Gpc2	1.68e-05	0.607705	YES		YES	YES			0
ENSMUSG00000003644	Rps6ka1	0.000444117	0.60756							1.21103
ENSMUSG00000028909	Ptpru	6.79e-06	0.607405	YES	YES					1.56093
ENSMUSG00000041153	Osgin2	0.00705616	0.607049	YES						0.36951
ENSMUSG00000018648	Dusp14	0.00256403	0.607003							0
ENSMUSG00000032392	Parp16	0.00027013	0.606171	YES						0
ENSMUSG00000006219	Fblim1	1.03e-09	0.606158	YES		YES				-0.98022
ENSMUSG00000021062	Rab15	0.00642999	0.604392	YES	YES					-0.61844
ENSMUSG00000009772	Nuak2	0.000424883	0.60384	YES			YES			0.84992
ENSMUSG00000020142	Slc1a4	0.000126196	0.600642							-2.9053
ENSMUSG00000022265	Ank	4.37e-07	0.600567	YES		YES				-1.83751
ENSMUSG00000027007	Ssfa2	2.69e-05	0.599025							1.01142
ENSMUSG00000022098	Bmp1	1.66e-10	0.597395	YES					YES	1.50868
ENSMUSG00000037946	Fgd3	0.00256787	0.59698							3.63518
ENSMUSG00000020865	Abcc3	0.0176295	0.593784							-4.04645
ENSMUSG00000025876	Unc5a	0.0495076	0.593046				YES			0
ENSMUSG00000020773	Trim47	1.94e-05	0.591381				YES			-1.14503
ENSMUSG00000053646	Plxnb1	0.0186912	0.589688	YES		YES	YES			-1.27401
ENSMUSG00000030111	A2m	1.31e-07	0.589646							8.33897
ENSMUSG00000032640	Chsy1	1.32e-06	0.589564	YES						-0.99486
ENSMUSG00000031434	Morc4	0.00604661	0.58835							0
ENSMUSG00000042228	Lyn	1.82e-06	0.585238							1.15161
ENSMUSG00000042109	Csdc2	9.56e-07	0.584246				YES			-1.33343
ENSMUSG00000024011	Pi16	0.000411517	0.584039	YES		YES				-0.60966
ENSMUSG00000029090	Adgra3	0.000424883	0.582137	YES			YES			#N/A
ENSMUSG00000032572	Col6a4	4.21e-05	0.581811	YES						-1.91905
ENSMUSG00000042116	Vwa1	0.0229097	0.581571				YES			0
ENSMUSG00000037784	Dzip1l	0.000426766	0.581473				YES			0.57006
ENSMUSG00000021765	Fst	1.3e-06	0.580016					YES	YES	4.70498
ENSMUSG00000053626	Tll1	0.00163536	0.579659	YES						6.21506
ENSMUSG00000024168	Tmem204	0.0176333	0.578965							0
ENSMUSG00000039987	Phtf2	0.00017005	0.577511							0
ENSMUSG00000060716	Plekhh1	0.00966217	0.576753							1.49832
ENSMUSG00000061082	Plac1	0.0379062	0.575873							-1.95784
ENSMUSG00000016763	Scube1	2.78e-05	0.574609	YES						2.56785
ENSMUSG00000051341	Zfp52	0.000125009	0.573081							0
ENSMUSG00000056758	Hmga2	0.0312839	0.570901				YES			-3.96034
ENSMUSG00000031628	Casp3	0.000105895	0.570723							-0.92262
ENSMUSG00000020953	Coch	6.45e-06	0.57056	YES		YES	YES			3.81874
ENSMUSG00000028184	Adgrl2	0.000237515	0.570028			YES	YES			#N/A
ENSMUSG00000034006	Pqlc1	0.000102793	0.569368	YES						0.85759
ENSMUSG00000024597	Slc12a2	1.03e-05	0.569227			YES				-0.47834
ENSMUSG00000006445	Epha2	0.0305276	0.569006							-1.01283
ENSMUSG00000023800	Tiam2	0.00112321	0.568876							-1.18003
ENSMUSG00000025478	Dpysl4	0.00125749	0.568265		YES	YES				-1.69796
ENSMUSG00000018974	Sart3	1.49e-07	0.56491							0
ENSMUSG00000060477	Irak2	1.32e-08	0.564755	YES						1.40004
ENSMUSG00000021567	Nkd2	6.67e-05	0.561233		YES	YES			YES	-1.99301
ENSMUSG00000030254	Rad18	9.28e-07	0.558189							-1.89818
ENSMUSG00000042759	Apobr	0.0101351	0.557177							0
ENSMUSG00000009687	Fxyd5	4.58e-05	0.557095	YES			YES		YES	-1.04312
ENSMUSG00000004936	Map2k1	2.42e-10	0.556751	YES						0.46279
ENSMUSG00000002897	Il17ra	1.09e-05	0.555589		YES					-0.39441
ENSMUSG00000018931	Natd1	3.15e-06	0.551908	YES						#N/A
ENSMUSG00000024900	Cpt1a	0.000201404	0.548565				YES			0
ENSMUSG00000035783	Acta2	5.05e-05	0.548379	YES	YES		YES	YES		0
ENSMUSG00000066571	4931406P16Rik	0.00255524	0.54483				YES			0.98487
ENSMUSG00000017754	Pltp	3.04e-07	0.543695	YES						-1.81702
ENSMUSG00000031616	Ednra	0.000466316	0.541001	YES			YES			-2.54589
ENSMUSG00000026826	Nr4a2	0.0319461	0.538085		YES					-2.1363
ENSMUSG00000041594	Tmtc4	0.00358182	0.53796							0.62213
ENSMUSG00000074796	Slc4a11	0.00407711	0.537372							0
ENSMUSG00000041324	Inhba	2.92e-06	0.537072	YES		YES			YES	0
ENSMUSG00000056153	Socs6	0.000352247	0.537055							-0.24718
ENSMUSG00000053062	Jam2	0.00147182	0.534458	YES	YES	YES				0
ENSMUSG00000031375	Bgn	2.89e-06	0.532703						YES	-0.54769
ENSMUSG00000029552	Tes	1.73e-07	0.53228	YES						0.67022
ENSMUSG00000020696	Rffl	0.0084955	0.530392							0
ENSMUSG00000026556	Vangl2	0.00270495	0.521519	YES		YES	YES			-1.45416
ENSMUSG00000022505	Emp2	6.49e-06	0.520786							-3.82151
ENSMUSG00000057315	Arhgap24	0.000212764	0.520776		YES	YES				-2.64084
ENSMUSG00000040010	Slc7a5	8.73e-08	0.519611	YES						0
ENSMUSG00000001630	Stk38l	0.000727375	0.516495							-0.6533
ENSMUSG00000037712	Fermt2	2.06e-08	0.515718	YES			YES			0.34614
ENSMUSG00000063760	Rnf217	0.000560217	0.515423							1.32312
ENSMUSG00000030103	Bhlhe40	3.25e-09	0.5148						YES	1.88818
ENSMUSG00000024697	Gna14	0.00176921	0.512092	YES		YES				2.92772
ENSMUSG00000052934	Fbxo31	5.35e-05	0.511139	YES						-0.45434
ENSMUSG00000032855	Pkd1	0.0156841	0.510452							0
ENSMUSG00000001270	Ckb	0.000120363	0.510346	YES	YES					0
ENSMUSG00000020654	Adcy3	0.0335302	0.507207							-0.43296
ENSMUSG00000054967	Zfp647	0.0282076	0.503277			YES				-0.61453
ENSMUSG00000044700	Tmem201	0.000168523	0.502311							-1.07722
ENSMUSG00000016128	Stard13	0.00912059	0.499725		YES					-1.00144
ENSMUSG00000030067	Foxp1	0.000299415	0.498954	YES						0
ENSMUSG00000033685	Ucp2	0.00459366	0.498632							0
ENSMUSG00000038871	Bpgm	0.0137752	0.497478						YES	-0.3958
ENSMUSG00000028238	Atp6v0d2	0.000169625	0.496605	YES						2.91087
ENSMUSG00000055407	Map6	7.86e-06	0.495977		YES					1.37373
ENSMUSG00000029762	Akr1b8	0.00060675	0.491714				YES		YES	-1.86958
ENSMUSG00000044367	Slc16a13	0.0267047	0.491261							0
ENSMUSG00000079470	Utp14b	0.000170249	0.490435							-0.31068
ENSMUSG00000071369	Map3k5	0.021615	0.490299							-0.57512
ENSMUSG00000039911	Spsb1	1.1e-06	0.489358	YES	YES					2.50061
ENSMUSG00000030768	Disp1	0.00176965	0.484164				YES			0
ENSMUSG00000029675	Eln	0.00115756	0.483752	YES		YES	YES	YES		0
ENSMUSG00000024043	Arhgap28	0.00109059	0.48355			YES				0.47067
ENSMUSG00000066357	Wdr6	9.58e-05	0.483459				YES			0
ENSMUSG00000051048	P4ha3	0.0277042	0.483208	YES	YES				YES	2.29694
ENSMUSG00000026228	Htr2b	1.47e-05	0.482433	YES		YES	YES			0
ENSMUSG00000034765	Dusp5	7.21e-06	0.48165	YES						0
ENSMUSG00000027230	Creb3l1	4.48e-05	0.480391	YES	YES	YES	YES			-1.28421
ENSMUSG00000030096	Slc6a6	8.99e-06	0.480378	YES					YES	1.91201
ENSMUSG00000071317	Bves	0.000124818	0.479589	YES	YES		YES			2.52631
ENSMUSG00000047842	Diras2	0.0184539	0.478831							3.57364
ENSMUSG00000026814	Eng	2.88e-05	0.477163	YES						1.5166
ENSMUSG00000016382	Pls3	0.000424883	0.476776						YES	-0.28604
ENSMUSG00000026480	Ncf2	0.000798256	0.475964	YES		YES	YES			2.28338
ENSMUSG00000038418	Egr1	0.000630091	0.474151							-2.40199
ENSMUSG00000005124	Wisp1	2.43e-05	0.47339					YES	YES	1.73968
ENSMUSG00000040711	Sh3pxd2b	0.00273255	0.47257	YES						-3.00329
ENSMUSG00000020782	Llgl2	0.0340912	0.471933							1.3032
ENSMUSG00000021950	Anxa8	0.0110228	0.470539	YES						1.54863
ENSMUSG00000028430	Nol6	0.00193903	0.469091							-0.38885
ENSMUSG00000019997	Ctgf	6.2e-06	0.468303	YES					YES	4.10644
ENSMUSG00000041164	Zmiz2	4.92e-05	0.467554							0
ENSMUSG00000020900	Myh10	0.0249643	0.467436			YES	YES			-1.24073
ENSMUSG00000060572	Mfap2	0.00292385	0.466979	YES	YES	YES		YES	YES	0
ENSMUSG00000036817	Sun1	0.000104742	0.466428							-0.24697
ENSMUSG00000005802	Slc30a4	0.0128987	0.465466			YES				0
ENSMUSG00000024924	Vldlr	7.95e-05	0.463361	YES	YES					0.85561
ENSMUSG00000022843	Clcn2	0.00255524	0.461651							1.91937
ENSMUSG00000028076	Cd1d1	0.000154771	0.458017	YES		YES	YES			-1.06876
ENSMUSG00000051043	Gprc5c	0.0205287	0.457921		YES		YES			-2.91923
ENSMUSG00000070056	Mfhas1	8.42e-05	0.457398	YES						0
ENSMUSG00000020829	Slc46a1	0.00695401	0.454945							0
ENSMUSG00000026565	Pou2f1	0.0249481	0.454122							-1.68801
ENSMUSG00000027803	Wwtr1	9.39e-06	0.452466	YES			YES			-0.81387
ENSMUSG00000032487	Ptgs2	0.0112393	0.451927							3.59518
ENSMUSG00000028793	Rnf19b	1.02e-05	0.451776	YES						1.64085
ENSMUSG00000000555	Itga5	0.00218628	0.450745							1.385
ENSMUSG00000042390	Gatad2b	0.0429797	0.450731							0
ENSMUSG00000035673	Sbno2	0.0155844	0.450691							1.02285
ENSMUSG00000075703	Selenoi	0.0302655	0.448703	YES						#N/A
ENSMUSG00000024201	Kdm4b	0.0141352	0.448072							0.39137
ENSMUSG00000030530	Furin	0.000420245	0.448053	YES						0
ENSMUSG00000032788	Pdxk	0.00498351	0.444819	YES						-1.02268
ENSMUSG00000056220	Pla2g4a	0.000165473	0.444369							1.81394
ENSMUSG00000040488	Ltbp4	0.0123559	0.443933							-3.95026
ENSMUSG00000042216	Sgsm1	0.000110467	0.443427	YES						3.27964
ENSMUSG00000026930	Gpsm1	0.000826661	0.443303	YES			YES			0
ENSMUSG00000019779	Frk	0.00639297	0.443236	YES		YES				0.95381
ENSMUSG00000025355	Mmp19	0.00372241	0.442457							-1.98985
ENSMUSG00000031207	Msn	0.0023503	0.442209	YES					YES	-0.68098
ENSMUSG00000040734	Ppp1r13l	0.0228382	0.440026							0.59605
ENSMUSG00000008136	Fhl2	0.000647518	0.439725	YES						-1.04593
ENSMUSG00000030562	Nox4	0.0217919	0.43965							6.11219
ENSMUSG00000028019	Pdgfc	0.00059589	0.438837	YES						3.22225
ENSMUSG00000018143	Mafk	8.95e-05	0.436765							0
ENSMUSG00000027797	Dclk1	0.023139	0.435688						YES	-1.06881
ENSMUSG00000003810	Mast2	0.00269643	0.435113							0.57346
ENSMUSG00000019189	Rnf145	1.92e-05	0.434871							-0.24938
ENSMUSG00000024535	Snx24	0.00331943	0.434611							2.66691
ENSMUSG00000031103	Elf4	0.0437248	0.432944				YES			0
ENSMUSG00000007872	Id3	0.00109059	0.432204	YES		YES	YES			-1.60377
ENSMUSG00000048799	Cep120	0.00521687	0.430102	YES		YES				0.30206
ENSMUSG00000090958	Lrrc32	0.00142052	0.430095		YES					0
ENSMUSG00000038244	Mical2	0.00230555	0.428313	YES						-1.43292
ENSMUSG00000026355	Mcm6	0.000540871	0.428132							0.93805
ENSMUSG00000036667	Tcaf1	0.00364969	0.427796							#N/A
ENSMUSG00000025384	Faap100	0.00612968	0.425425							#N/A
ENSMUSG00000020593	Lpin1	0.00637805	0.424871			YES				-1.33948
ENSMUSG00000024427	Spry4	0.010778	0.42385		YES					-2.89052
ENSMUSG00000039831	Arhgap29	0.0220149	0.422462	YES			YES			1.95222
ENSMUSG00000020520	Galnt10	0.000176812	0.419123				YES			-0.6034
ENSMUSG00000025357	Dgka	0.0302605	0.418443	YES						-0.63469
ENSMUSG00000027669	Gnb4	0.000161983	0.418274	YES						0
ENSMUSG00000022871	Fetub	0.0405305	0.417771			YES				0
ENSMUSG00000009035	Tmem184b	0.00524225	0.415431							-0.96316
ENSMUSG00000028228	Cpne3	0.0250888	0.412791				YES			-0.40728
ENSMUSG00000040111	Gramd1b	0.00175058	0.411168		YES					2.38167
ENSMUSG00000022469	Rapgef3	0.0125675	0.410628		YES	YES				0.6883
ENSMUSG00000004085	Map3k20	0.0186016	0.410537	YES		YES				#N/A
ENSMUSG00000068566	Myadm	0.0486774	0.409349				YES			0
ENSMUSG00000004798	Ulk2	0.0243762	0.407244							0.44946
ENSMUSG00000049577	Zfpm1	0.000784371	0.407124							0.40854
ENSMUSG00000022178	Ajuba	0.0120883	0.405639				YES			0.50063
ENSMUSG00000033767	Tmem131l	0.0139152	0.404305				YES			#N/A
ENSMUSG00000029471	Camkk2	0.0271993	0.403898							-0.61155
ENSMUSG00000008999	Bmp7	0.0356436	0.400232			YES	YES			-6.1013
ENSMUSG00000035357	Pdzrn3	0.00241502	0.399732						YES	2.16395
ENSMUSG00000036435	Exoc1	0.00010107	0.399677	YES						0.28285
ENSMUSG00000040268	Plekha1	0.00310631	0.399499	YES						2.06828
ENSMUSG00000034247	Plekhm1	0.00112925	0.399494							0
ENSMUSG00000003534	Ddr1	0.000202165	0.399066							0.55537
ENSMUSG00000067931	Zfp948	0.000855959	0.397594							0
ENSMUSG00000001506	Col1a1	0.000133024	0.397201	YES		YES	YES	YES	YES	-0.59399
ENSMUSG00000004562	Arhgef40	0.0181098	0.396671							-1.58351
ENSMUSG00000022517	Mgrn1	0.00516379	0.395829							-0.32222
ENSMUSG00000058587	Tmod3	0.000115083	0.39574	YES						0.29279
ENSMUSG00000034612	Chst11	0.000440439	0.395348	YES	YES		YES			0.66733
ENSMUSG00000006641	Slc5a6	0.0488042	0.393753							0
ENSMUSG00000031169	Porcn	0.001525	0.392768	YES		YES				4.17576
ENSMUSG00000048776	Pthlh	0.0123919	0.391595	YES	YES		YES			0
ENSMUSG00000016487	Ppfibp1	0.0095764	0.391204	YES			YES			1.18582
ENSMUSG00000001473	Tubb6	0.00421645	0.390315	YES			YES			-0.37939
ENSMUSG00000066705	Fxyd6	0.0274228	0.389739		YES		YES			0
ENSMUSG00000044254	Pcsk9	0.00273455	0.388772							-1.15689
ENSMUSG00000030094	Xpc	0.00330443	0.388146							0
ENSMUSG00000038533	Cbfa2t2	0.0192986	0.387773				YES			0
ENSMUSG00000020536	Llgl1	0.00287724	0.387412							-0.27259
ENSMUSG00000037656	Slc20a2	0.00718592	0.385597							-0.70242
ENSMUSG00000035835	Plppr3	0.0069449	0.384388			YES				#N/A
ENSMUSG00000004568	Arhgef18	0.0149663	0.384096							0
ENSMUSG00000013236	Ptprs	0.00843739	0.383477		YES					-0.70025
ENSMUSG00000032185	Carm1	0.0204014	0.382689							-0.78348
ENSMUSG00000021196	Pfkp	0.0404458	0.381906							1.21873
ENSMUSG00000028031	Dkk2	0.00310631	0.38109	YES					YES	3.29775
ENSMUSG00000015488	Cacfd1	0.00589129	0.380034							-0.52589
ENSMUSG00000029163	Emilin1	4.1e-05	0.379444				YES			0
ENSMUSG00000036523	Greb1	0.00607628	0.379075	YES	YES		YES			0.84871
ENSMUSG00000028789	Azin2	0.0282076	0.377132	YES						#N/A
ENSMUSG00000026496	Parp1	0.000541243	0.377056							0
ENSMUSG00000030319	Cand2	0.022425	0.376479				YES			-2.076
ENSMUSG00000034614	Pik3ip1	0.0345682	0.375225	YES						-0.69365
ENSMUSG00000018340	Anxa6	0.000165749	0.37404							-0.73125
ENSMUSG00000020363	Gfpt2	0.0411816	0.373483							-0.57432
ENSMUSG00000004098	Col5a3	0.00631753	0.373403	YES					YES	-1.77106
ENSMUSG00000016933	Plcg1	0.0402818	0.372437			YES				-0.34424
ENSMUSG00000035561	Aldh1b1	0.0189151	0.371877							1.67276
ENSMUSG00000067825	Pex26	0.00432575	0.371793	YES		YES				1.66441
ENSMUSG00000025969	Nrp2	0.0171118	0.37058	YES	YES	YES			YES	-1.92737
ENSMUSG00000008090	Fgfrl1	0.00308376	0.368053							-0.27876
ENSMUSG00000039936	Pik3cd	0.0162443	0.367493							-0.55674
ENSMUSG00000020689	Itgb3	0.00345863	0.367012							1.52214
ENSMUSG00000024501	Dpysl3	0.0230582	0.366125			YES	YES			-0.75944
ENSMUSG00000052837	Junb	0.0200091	0.365985	YES						0
ENSMUSG00000022246	Rai14	0.00834991	0.364924							1.44327
ENSMUSG00000042688	Mapk6	0.00276847	0.364742							0.37473
ENSMUSG00000032615	Nt5m	0.00332288	0.364175	YES						0
ENSMUSG00000026042	Col5a2	0.0108531	0.36383	YES		YES	YES	YES	YES	0
ENSMUSG00000020282	Rhbdf1	0.00108397	0.363313							-0.97716
ENSMUSG00000028962	Slc4a2	0.00206297	0.363189				YES			0.7341
ENSMUSG00000032481	Smarcc1	0.000829224	0.362855							-0.35274
ENSMUSG00000031665	Sall1	0.000460862	0.361968							0
ENSMUSG00000021070	Bdkrb2	0.0318453	0.361732		YES					-1.71747
ENSMUSG00000024960	Plcb3	0.0151563	0.361254							0
ENSMUSG00000040479	Dgkz	0.00681824	0.361084							-0.33283
ENSMUSG00000037013	Ss18	0.00868161	0.359504							0
ENSMUSG00000025157	Zdhhc16	0.0239574	0.358694	YES						0.33382
ENSMUSG00000029810	Tmem176b	0.00637805	0.357597	YES			YES			2.9034
ENSMUSG00000009566	Fpgs	0.0409364	0.356803				YES			0.57059
ENSMUSG00000022614	Lmf2	0.00129261	0.355051							0.45803
ENSMUSG00000015143	Actn1	0.00470912	0.354782				YES	YES	YES	0.75304
ENSMUSG00000036940	Kdm1a	0.000430154	0.354351	YES			YES			-0.17306
ENSMUSG00000020747	Tmem94	0.00503024	0.354091							#N/A
ENSMUSG00000035620	Ric8b	0.0474891	0.352519							-0.24641
ENSMUSG00000000148	Brat1	0.0304687	0.352136							0
ENSMUSG00000000838	Fmr1	0.0287352	0.352055			YES				0.40522
ENSMUSG00000023087	Noct	0.0436601	0.350724							#N/A
ENSMUSG00000019823	Mical1	0.00960393	0.349748	YES						0
ENSMUSG00000044167	Foxo1	0.00106446	0.348528				YES			-0.47668
ENSMUSG00000031353	Rbbp7	0.000560217	0.34776							0
ENSMUSG00000028059	Arhgef2	0.00337645	0.347321							-1.64246
ENSMUSG00000025453	Nnt	0.0367497	0.346964				YES			0
ENSMUSG00000037012	Hk1	0.00366412	0.346011							0
ENSMUSG00000074811	Hps6	0.0488477	0.345503							0.68524
ENSMUSG00000062661	Ncs1	0.0047028	0.344686		YES					-0.88657
ENSMUSG00000027247	Arhgap1	0.0110807	0.342689							0.25905
ENSMUSG00000030557	Mef2a	0.0329795	0.342466	YES						0.98262
ENSMUSG00000024940	Ltbp3	0.000302485	0.342368							0
ENSMUSG00000005899	Smpd4	0.0236005	0.342085							0
ENSMUSG00000061731	Ext1	0.00769183	0.339533						YES	-0.53015
ENSMUSG00000038375	Trp53inp2	0.0266897	0.33825	YES						1.45914
ENSMUSG00000021903	Galnt15	0.0402668	0.338218				YES			-1.1523
ENSMUSG00000046731	Kctd11	0.0250295	0.336816							2.02441
ENSMUSG00000029207	Apbb2	0.016546	0.336455				YES			1.49713
ENSMUSG00000002458	Rgs19	0.0230582	0.336271							-0.46491
ENSMUSG00000037824	Tspan14	0.00852238	0.336157	YES						2.25432
ENSMUSG00000035671	Zswim4	0.0095751	0.334834							0.78738
ENSMUSG00000003348	Mob3a	0.0178677	0.33385							0.4217
ENSMUSG00000026821	Ralgds	0.0053105	0.333372							-0.73609
ENSMUSG00000019849	Prep	0.0466966	0.332041							0.40424
ENSMUSG00000032024	Clmp	0.00361358	0.331549	YES	YES	YES				-1.03656
ENSMUSG00000032834	Pwp2	0.0221549	0.327067							-0.78567
ENSMUSG00000010047	Hyal2	0.0250295	0.326748							0.21339
ENSMUSG00000020277	Pfkl	0.0055501	0.326002							2.18857
ENSMUSG00000022817	Itgb5	0.00247287	0.324257	YES					YES	1.64334
ENSMUSG00000030095	Tmem43	0.0020375	0.322349							0
ENSMUSG00000022895	Ets2	0.0115389	0.32183							-0.94279
ENSMUSG00000003546	Klc4	0.0156115	0.32154							0.56043
ENSMUSG00000028633	Ctps	0.0137475	0.321441							0.26082
ENSMUSG00000042331	Specc1	0.0196944	0.321052			YES				1.81417
ENSMUSG00000025555	Farp1	0.0180475	0.320351		YES		YES			0
ENSMUSG00000020806	Rhbdf2	0.017106	0.320203							0
ENSMUSG00000026269	Rnpepl1	0.00151969	0.319446							0
ENSMUSG00000006403	Adamts4	0.0255824	0.319194	YES		YES	YES			-2.12873
ENSMUSG00000036078	Sigmar1	0.0113132	0.31664							0
ENSMUSG00000020614	Fam20a	0.0143356	0.315534	YES		YES	YES			1.74813
ENSMUSG00000026547	Tagln2	0.0023503	0.312319							-0.62412
ENSMUSG00000039474	Wfs1	0.0229097	0.311099							-0.5874
ENSMUSG00000034850	Tmem127	0.0410548	0.309602							0
ENSMUSG00000035596	Mboat7	0.0409364	0.309479							-0.71597
ENSMUSG00000039703	Nploc4	0.00244886	0.30879							0.17464
ENSMUSG00000038668	Lpar1	0.0170441	0.308645	YES						2.12843
ENSMUSG00000001555	Fkbp10	0.0317838	0.308616				YES	YES	YES	-0.47227
ENSMUSG00000033323	Ctdp1	0.0094528	0.308151							0
ENSMUSG00000021948	Prkcd	0.0292098	0.306198				YES			0
ENSMUSG00000020668	Kif3c	0.0352937	0.304022							0
ENSMUSG00000039536	Stau1	0.026982	0.3026							0
ENSMUSG00000025823	Pdia4	0.00789464	0.301983	YES		YES				-0.43966
ENSMUSG00000022010	Tsc22d1	0.0343259	0.301983							-0.41018
ENSMUSG00000030541	Idh2	0.0136468	0.301752							0
ENSMUSG00000024006	Stk38	0.0126239	0.300329	YES			YES			0
ENSMUSG00000002996	Hbp1	0.0267047	0.299394							0.79918
ENSMUSG00000036893	Ehmt1	0.0398727	0.298605							0
ENSMUSG00000045252	Zfp574	0.0488857	0.29697							0
ENSMUSG00000031563	Wwc2	0.0232402	0.296818							1.25143
ENSMUSG00000036002	Fam214b	0.0104896	0.296507	YES						0.96289
ENSMUSG00000031826	Usp10	0.0353363	0.295126							-0.24211
ENSMUSG00000024740	Ddb1	0.0368621	0.29473							0.81836
ENSMUSG00000003948	Mmd	0.0304921	0.292165	YES						-2.24908
ENSMUSG00000026305	Lrrfip1	0.0183207	0.289699							0.58528
ENSMUSG00000037815	Ctnna1	0.0127808	0.289506							0.60911
ENSMUSG00000029860	Zyx	0.0264487	0.287196							0
ENSMUSG00000040025	Ythdf2	0.0343259	0.285235							0.15554
ENSMUSG00000020361	Hspa4	0.0151563	0.285167							0
ENSMUSG00000031834	Pik3r2	0.0211062	0.284124							0
ENSMUSG00000045598	Zfp553	0.0470059	0.284122							0
ENSMUSG00000025212	Sfxn3	0.0164268	0.283785							-0.237
ENSMUSG00000012114	Med15	0.0404458	0.28273							0.6128
ENSMUSG00000031930	Wwp2	0.0250295	0.282492							-0.39349
ENSMUSG00000032531	Amotl2	0.031812	0.282042							2.62001
ENSMUSG00000048027	Rgmb	0.0405726	0.281867		YES					-2.15048
ENSMUSG00000040354	Mars	0.0478647	0.279321							0
ENSMUSG00000042628	Zfyve1	0.049343	0.279307							0.75937
ENSMUSG00000025366	Esyt1	0.0244991	0.278876							0.35479
ENSMUSG00000063904	4930533O14Rik	0.0189151	0.278562	YES						#N/A
ENSMUSG00000031753	Cog4	0.0424878	0.278548							0.31082
ENSMUSG00000032041	Tirap	0.0179161	0.278454							0.46204
ENSMUSG00000030782	Tgfb1i1	0.0425317	0.27816				YES			-0.57218
ENSMUSG00000013584	Aldh1a2	0.0167031	0.27804	YES						0
ENSMUSG00000010660	Plcd1	0.0332418	0.276864	YES						0.97047
ENSMUSG00000073700	Klhl21	0.043635	0.275836							0.83644
ENSMUSG00000022414	Tab1	0.0374353	0.273549							0.82727
ENSMUSG00000007029	Vars	0.0184859	0.27048				YES			0
ENSMUSG00000026229	Psmd1	0.00585012	0.269952							-0.50916
ENSMUSG00000030374	Strn4	0.0269915	0.269619							-0.3459
ENSMUSG00000020329	Polrmt	0.0398623	0.26799							0.25702
ENSMUSG00000005514	Por	0.0182585	0.266208							-1.08319
ENSMUSG00000061306	Slc38a10	0.0104246	0.26558							0
ENSMUSG00000027601	Mtfr1	0.0353363	0.257584							0.64812
ENSMUSG00000052609	Plekhg3	0.0409277	0.256572	YES						1.16437
ENSMUSG00000015656	Hspa8	0.026131	0.255121							-0.21216
ENSMUSG00000019373	Cops3	0.0489267	0.254829							0
ENSMUSG00000025151	Maged1	0.0404903	0.244539			YES	YES			0
ENSMUSG00000033386	Frrs1	0.0395228	0.241518							1.47459

## Sheet: 2. UP in TGF-β-tx'd ctrl DSCs
Ensembl_ID	Gene	FDR	Log2 fold change	Induced by TGF-β in cKO DSCs?	H3K27me3 target in DSCs? (Nancy et al.)	Log2 fold difference in expression, DSCs vs. USCs (Nancy et al.)
ENSMUSG00000042834	Nrep	2.53e-29	3.8584	YES	YES	-2.3219
ENSMUSG00000047686	Zcchc5	3.23e-09	3.43383	YES		0
ENSMUSG00000060735	Rxfp3	0.0175534	3.2681	YES		-2.25503
ENSMUSG00000057751	Megf6	5.39e-05	3.018	YES		0
ENSMUSG00000042254	Cilp	3.14e-17	3.00271	YES		-4.79623
ENSMUSG00000047501	Cldn4	2.67e-09	2.98613	YES		-2.86071
ENSMUSG00000048960	Prex2	3.25e-05	2.91256	YES	YES	0
ENSMUSG00000033717	Adra2a	3.61e-09	2.71059	YES		0
ENSMUSG00000041482	Piezo2	1.59e-14	2.69731	YES		0
ENSMUSG00000070687	Htr1d	1.84e-17	2.55063	YES		0
ENSMUSG00000038768	9130409I23Rik	0.000311735	2.5465			0
ENSMUSG00000026443	Lrrn2	3.44e-06	2.53484	YES	YES	-2.1198
ENSMUSG00000007888	Crlf1	9.75e-32	2.44045	YES		0
ENSMUSG00000068122	Agtr2	4.78e-05	2.40523			-3.09305
ENSMUSG00000050108	Bpifc	5.1e-20	2.36193	YES		-1.74028
ENSMUSG00000061535	C1qtnf7	2.55e-14	2.3615	YES	YES	-3.26346
ENSMUSG00000047497	Adamts12	1.19e-12	2.27296	YES		-0.82616
ENSMUSG00000041605	5730559C18Rik	0.00180795	2.26996	YES	YES	0
ENSMUSG00000051499	Zfp786	3.33e-34	2.19313	YES		1.54871
ENSMUSG00000029819	Npy	1.94e-05	2.08043	YES		0
ENSMUSG00000034394	Lif	6.31e-06	2.0612	YES		-1.69476
ENSMUSG00000032911	Cspg4	2.21e-08	2.04393	YES	YES	-3.63635
ENSMUSG00000057337	Chst3	7.59e-05	1.99205	YES	YES	-2.57674
ENSMUSG00000024593	Megf10	7.18e-06	1.96495	YES		0
ENSMUSG00000054675	Tmem119	6.49e-22	1.93861	YES		-1.33664
ENSMUSG00000026764	Kif5c	6.42e-58	1.81895	YES	YES	0.74225
ENSMUSG00000049538	Adamts16	3.24e-10	1.79748	YES		1.45354
ENSMUSG00000038400	Pmepa1	8.79e-08	1.79419	YES		0.68064
ENSMUSG00000020658	Efr3b	1.78e-06	1.78023	YES		-2.67193
ENSMUSG00000030717	Nupr1	3.8e-23	1.77474	YES		0
ENSMUSG00000031891	Hsd11b2	1.08e-08	1.75993	YES		-2.05892
ENSMUSG00000031253	Srpx2	4.45e-07	1.72728	YES		0
ENSMUSG00000039004	Bmp6	8.4e-23	1.65967	YES	YES	-1.48783
ENSMUSG00000024063	Lbh	1.35e-05	1.64699		YES	-3.32211
ENSMUSG00000023232	Serinc2	5.01e-22	1.62589	YES		0
ENSMUSG00000028348	Cavin4	0.0315174	1.62142	YES		#N/A
ENSMUSG00000043496	Tril	0.039765	1.61934	YES	YES	-2.20059
ENSMUSG00000020681	Ace	0.0106133	1.60886	YES		1.46203
ENSMUSG00000046997	Spsb4	9.29e-10	1.58711	YES		0
ENSMUSG00000041773	Enc1	2.4e-31	1.54839	YES		0
ENSMUSG00000049112	Oxtr	8.21e-16	1.54611	YES	YES	-3.44335
ENSMUSG00000027375	Mal	7.48e-07	1.52056			4.04669
ENSMUSG00000026494	Kif26b	0.000132243	1.5025	YES	YES	-1.94791
ENSMUSG00000028995	Fam126a	4.42e-12	1.48772	YES		2.68539
ENSMUSG00000032796	Lama1	1.75e-12	1.46724	YES	YES	1.53365
ENSMUSG00000024910	Ctsw	0.0218121	1.43988	YES		0
ENSMUSG00000031239	Itm2a	0.000558174	1.41634	YES		1.773
ENSMUSG00000039661	Dusp26	0.0363925	1.41445			0
ENSMUSG00000070576	Mn1	2.18e-05	1.40879	YES	YES	-4.32859
ENSMUSG00000028347	Tmeff1	3.36e-34	1.38617	YES		-0.64977
ENSMUSG00000021614	Vcan	5.63e-07	1.38186	YES	YES	0
ENSMUSG00000004371	Il11	0.000683897	1.36262	YES		-2.4658
ENSMUSG00000036136	Fam110c	1.46e-25	1.34487	YES		-1.98049
ENSMUSG00000032243	Itga11	0.00123828	1.3259	YES	YES	-1.67354
ENSMUSG00000058914	C1qtnf3	0.024793	1.31268	YES	YES	-3.63441
ENSMUSG00000039835	Nhsl1	3.79e-05	1.29583	YES		-0.68405
ENSMUSG00000032744	Heyl	2.13e-14	1.28968	YES	YES	-3.42782
ENSMUSG00000027996	Sfrp2	3.85e-05	1.27398	YES		-2.15575
ENSMUSG00000026249	Serpine2	1.01e-06	1.27207	YES		0
ENSMUSG00000070639	Lrrc8b	1.48e-07	1.26435	YES		-1.18555
ENSMUSG00000039316	Rftn1	6.09e-15	1.25975	YES	YES	0
ENSMUSG00000025993	Slc40a1	1.33e-10	1.25102	YES	YES	-3.31007
ENSMUSG00000055022	Cntn1	0.000628346	1.23364	YES		-1.40016
ENSMUSG00000036256	Igfbp7	4.23e-05	1.23343	YES	YES	-2.403
ENSMUSG00000038128	Camk4	0.0315272	1.22263	YES		0
ENSMUSG00000037469	Acp7	5.61e-05	1.20808			#N/A
ENSMUSG00000033016	Nfatc1	1.46e-41	1.1968	YES	YES	0
ENSMUSG00000020044	Timp3	0.000982177	1.19536	YES	YES	-1.18406
ENSMUSG00000020262	Adarb1	2.35e-11	1.18774	YES		0.75751
ENSMUSG00000028364	Tnc	5.32e-07	1.18607	YES		-5.6629
ENSMUSG00000025069	Gsto2	0.0121819	1.1719	YES		-0.95491
ENSMUSG00000074001	Klhl40	3.84e-08	1.16999	YES		0
ENSMUSG00000046169	Adamts6	0.00012601	1.16812	YES		2.04618
ENSMUSG00000050069	Grem2	0.00106089	1.16406	YES		-2.4143
ENSMUSG00000029664	Tfpi2	1.39e-15	1.15269			1.0667
ENSMUSG00000050587	Lrrc4c	0.00251607	1.14078	YES		0
ENSMUSG00000048218	Amigo2	0.0205489	1.12921	YES	YES	-2.68037
ENSMUSG00000003477	Inmt	0.0237084	1.12757	YES		2.53654
ENSMUSG00000074743	Thbd	2.03e-06	1.12388	YES	YES	0
ENSMUSG00000030554	Synm	2.61e-08	1.12124	YES		0.85442
ENSMUSG00000015533	Itga2	0.00050427	1.10631	YES		1.61011
ENSMUSG00000031827	Cotl1	2.24e-11	1.09348	YES		-1.38934
ENSMUSG00000004668	Abca13	3.15e-13	1.08306	YES		4.2873
ENSMUSG00000057446	Cts8	0.0492727	1.07513			0
ENSMUSG00000006205	Htra1	9.9e-77	1.07484	YES	YES	0
ENSMUSG00000027377	Mall	0.000826397	1.07233			3.57434
ENSMUSG00000041046	Ramp3	0.000821008	1.06616			-2.30664
ENSMUSG00000027750	Postn	0.00283556	1.05768	YES		-1.1323
ENSMUSG00000052516	Robo2	3.47e-17	1.04457	YES		0
ENSMUSG00000049929	Lpar4	0.00042128	1.04178	YES		0
ENSMUSG00000072640	Lyrm9	4.47e-06	1.04092	YES		-0.74678
ENSMUSG00000050271	Prag1	6.92e-10	1.03954	YES		#N/A
ENSMUSG00000026463	Atp2b4	0.00383519	1.02871			-1.71352
ENSMUSG00000029270	Fam69a	9.53e-13	1.02718	YES		-2.32931
ENSMUSG00000026768	Itga8	2.85e-05	1.0228	YES	YES	-2.05265
ENSMUSG00000056091	St3gal5	0.0280265	1.01678	YES		-3.17194
ENSMUSG00000020953	Coch	5.53e-34	1.01083	YES		3.81874
ENSMUSG00000056296	Synpr	0.00399605	1.00952			5.93035
ENSMUSG00000024529	Lox	5.63e-38	0.985008	YES	YES	2.77917
ENSMUSG00000024907	Gal	0.000756362	0.972495	YES		-3.8433
ENSMUSG00000039329	Tex19.1	0.0293173	0.964093			-1.57287
ENSMUSG00000022661	Cd200	3.44e-35	0.953585	YES		2.09415
ENSMUSG00000055612	Cdca7	4.08e-08	0.946172	YES		0
ENSMUSG00000022382	Wnt7b	0.00957528	0.929163	YES		1.63014
ENSMUSG00000000567	Sox9	3.96e-05	0.925202	YES		-2.93025
ENSMUSG00000042804	Gpr153	5.74e-13	0.92473	YES	YES	-3.93729
ENSMUSG00000040447	Spns2	2.61e-05	0.917924	YES		1.56684
ENSMUSG00000025475	Adgra1	2.93e-06	0.911194	YES		#N/A
ENSMUSG00000025789	St8sia2	0.030492	0.903115			-1.50698
ENSMUSG00000049382	Krt8	0.000380857	0.893944	YES	YES	-2.88288
ENSMUSG00000027748	Trpc4	0.0251058	0.888331			1.93045
ENSMUSG00000021591	Glrx	5.55e-18	0.875996	YES		0
ENSMUSG00000027995	Tlr2	0.0430759	0.868268		YES	-1.76606
ENSMUSG00000029778	Adcyap1r1	0.030492	0.863545	YES		-1.33154
ENSMUSG00000025105	Bnc1	0.0320046	0.861298	YES		-1.13374
ENSMUSG00000026228	Htr2b	1.06e-09	0.860675	YES		0
ENSMUSG00000055976	Cldn23	0.00369236	0.86012			1.26405
ENSMUSG00000039328	Rnf122	1.98e-10	0.859471	YES		-0.60506
ENSMUSG00000059479	B3gnt8	0.000713344	0.858034			3.52305
ENSMUSG00000062380	Tubb3	0.0059105	0.849229	YES		-1.19581
ENSMUSG00000029093	Sorcs2	1.78e-07	0.844533	YES		0
ENSMUSG00000005891	Prl4a1	0.00937347	0.844182			0.02889
ENSMUSG00000032076	Cadm1	0.000174208	0.833127	YES		-4.42909
ENSMUSG00000020607	Fam84a	3.01e-07	0.832946			1.83182
ENSMUSG00000022636	Alcam	5.26e-05	0.828093	YES		-1.182
ENSMUSG00000017737	Mmp9	0.0436468	0.82138			-2.46116
ENSMUSG00000027230	Creb3l1	8.88e-11	0.819281	YES	YES	-1.28421
ENSMUSG00000029510	Gpc2	9.12e-05	0.818882	YES		0
ENSMUSG00000064080	Fbln2	0.00236093	0.817841	YES	YES	2.3542
ENSMUSG00000041324	Inhba	4.22e-05	0.816797	YES		0
ENSMUSG00000025650	Col7a1	1.35e-13	0.813007	YES	YES	0
ENSMUSG00000041351	Rap1gap	1.56e-13	0.812358	YES		2.48714
ENSMUSG00000034255	Arhgap27	3.83e-16	0.810993	YES		-0.66806
ENSMUSG00000048402	Gli2	0.025185	0.809184		YES	-3.93433
ENSMUSG00000026365	Cfh	0.0112153	0.808613	YES		0.56638
ENSMUSG00000060477	Irak2	2.25e-11	0.803	YES		1.40004
ENSMUSG00000038463	Olfml2b	0.0032469	0.802107	YES		-2.27454
ENSMUSG00000021136	Smoc1	0.000323367	0.80132	YES		3.36537
ENSMUSG00000034173	Zbed5	0.000861474	0.800769	YES		-1.36947
ENSMUSG00000020646	Mboat2	1.91e-22	0.797687	YES		2.53969
ENSMUSG00000031169	Porcn	1.04e-27	0.797097	YES		4.17576
ENSMUSG00000053368	Rxfp2	0.000556951	0.794982	YES		-1.73229
ENSMUSG00000090291	Lrrc10b	3.13e-07	0.791193	YES		0.73083
ENSMUSG00000032281	Acsbg1	0.00469545	0.791047	YES		3.2979
ENSMUSG00000026193	Fn1	0.000145354	0.789231	YES		1.92779
ENSMUSG00000039137	Whrn	0.00889417	0.785466		YES	-1.59361
ENSMUSG00000046402	Rbp1	7.89e-06	0.781857			-0.78271
ENSMUSG00000022665	Ccdc80	9.53e-07	0.777412	YES		-3.14765
ENSMUSG00000041261	Car8	0.003376	0.773699			-2.38827
ENSMUSG00000060402	Chst8	1.82e-05	0.769732			-1.19938
ENSMUSG00000039542	Ncam1	1.82e-28	0.768952	YES	YES	1.10198
ENSMUSG00000036273	Lrrk2	0.00993394	0.762323	YES		-1.61056
ENSMUSG00000020669	Sh3yl1	5.76e-07	0.749648			0
ENSMUSG00000027765	P2ry1	0.000290625	0.749174	YES		-3.58114
ENSMUSG00000037868	Egr2	0.00137648	0.749086		YES	-1.72065
ENSMUSG00000022265	Ank	8.84e-10	0.748362	YES		-1.83751
ENSMUSG00000039254	Pomt1	3.22e-18	0.742019	YES		0.77203
ENSMUSG00000020674	Pxdn	3.15e-42	0.736213	YES	YES	0
ENSMUSG00000027276	Jag1	0.00701253	0.736094	YES		-3.18601
ENSMUSG00000069255	Dusp22	4.6e-07	0.735756			1.21424
ENSMUSG00000053646	Plxnb1	0.000208793	0.724766	YES		-1.27401
ENSMUSG00000079243	Xirp1	1.56e-06	0.72162	YES		0.87169
ENSMUSG00000032766	Gng11	0.00154255	0.714851			2.81036
ENSMUSG00000053062	Jam2	1.95e-05	0.712742	YES	YES	0
ENSMUSG00000030247	Kcnj8	0.0186214	0.709562		YES	-1.76407
ENSMUSG00000069763	Tmem100	2.32e-06	0.698764	YES	YES	-1.8597
ENSMUSG00000002603	Tgfb1	1.65e-07	0.697229	YES		0.9926
ENSMUSG00000043165	Lor	0.0163172	0.695706			0
ENSMUSG00000009687	Fxyd5	1.08e-14	0.690363	YES		-1.04312
ENSMUSG00000028480	Glipr2	1.54e-07	0.688486			-2.73143
ENSMUSG00000042734	Ttc9	0.00956609	0.68845	YES		0
ENSMUSG00000045502	Hcar2	0.00455793	0.688152			2.88918
ENSMUSG00000062991	Nrg1	2.25e-11	0.681878	YES		-1.14246
ENSMUSG00000015134	Aldh1a3	1.83e-12	0.680097			4.15612
ENSMUSG00000021457	Syk	0.0414244	0.675977	YES		2.63791
ENSMUSG00000002550	Uck1	2.24e-19	0.675525	YES		1.10242
ENSMUSG00000051515	Fam181b	0.0165824	0.672081			#N/A
ENSMUSG00000026556	Vangl2	0.00126188	0.67007	YES		-1.45416
ENSMUSG00000027381	Bcl2l11	1.86e-05	0.667933	YES		-2.26465
ENSMUSG00000028919	Arhgef19	7.84e-07	0.658583	YES	YES	-1.75271
ENSMUSG00000028601	Echdc2	6.83e-07	0.656166		YES	-0.6577
ENSMUSG00000015133	Lrrk1	1.48e-08	0.651206	YES		0
ENSMUSG00000029223	Uchl1	9.37e-12	0.651199			-0.98882
ENSMUSG00000024011	Pi16	1.35e-05	0.649706	YES		-0.60966
ENSMUSG00000071317	Bves	1.25e-10	0.6453	YES	YES	2.52631
ENSMUSG00000029552	Tes	4.13e-17	0.638665	YES		0.67022
ENSMUSG00000078670	Fam174b	0.0118827	0.631135		YES	-2.41425
ENSMUSG00000001552	Jup	5.79e-12	0.630317	YES		-1.51477
ENSMUSG00000022773	Ypel1	0.0283273	0.628401			0
ENSMUSG00000028766	Alpl	0.000251614	0.627555			0.96815
ENSMUSG00000009772	Nuak2	3.59e-05	0.626066	YES		0.84992
ENSMUSG00000020186	Csrp2	2.31e-07	0.618755			2.10116
ENSMUSG00000034614	Pik3ip1	6.84e-06	0.618579	YES		-0.69365
ENSMUSG00000021728	Emb	3.86e-13	0.617957			2.96934
ENSMUSG00000019779	Frk	6.76e-05	0.614449	YES		0.95381
ENSMUSG00000025743	Sdc3	1.58e-07	0.611775	YES		-1.97459
ENSMUSG00000025856	Pdgfa	7.52e-05	0.610129	YES		-1.55737
ENSMUSG00000022885	St6gal1	0.0136544	0.609736		YES	-1.04364
ENSMUSG00000046753	Ccdc66	1.28e-06	0.606118	YES		0
ENSMUSG00000070866	Zfp804a	0.00116405	0.603744			5.01598
ENSMUSG00000038256	Bcl9	2.24e-05	0.600928			-1.33362
ENSMUSG00000025171	Ubtd1	5.04e-11	0.599883			-0.30346
ENSMUSG00000026574	Dpt	0.00516667	0.598276	YES		-1.86144
ENSMUSG00000032387	Rbpms2	0.0317611	0.59432	YES	YES	-2.38977
ENSMUSG00000022358	Fbxo32	4.56e-12	0.592986	YES		-2.43292
ENSMUSG00000026480	Ncf2	4.99e-05	0.592105	YES		2.28338
ENSMUSG00000058070	Eml1	0.0007415	0.588776	YES		-1.87905
ENSMUSG00000022150	Dab2	0.0233381	0.588561	YES		-1.39947
ENSMUSG00000032492	Pth1r	2.96e-05	0.585723			0
ENSMUSG00000034159	2310007B03Rik	0.0198016	0.585566			5.8681
ENSMUSG00000074345	Tnfaip8l3	0.000207394	0.584951	YES	YES	-0.87664
ENSMUSG00000016520	Lnx2	3.2e-06	0.584227	YES		-0.57833
ENSMUSG00000024736	Tmem132a	7.12e-05	0.583196			-0.78204
ENSMUSG00000025010	Ccnj	0.00399605	0.579433			0
ENSMUSG00000000901	Mmp11	0.0344627	0.578115		YES	-2.09349
ENSMUSG00000021950	Anxa8	5.65e-06	0.576302	YES		1.54863
ENSMUSG00000054951	9130008F23Rik	0.0438548	0.572051			1.8856
ENSMUSG00000032261	Sh3bgrl2	0.000594809	0.565696	YES		0
ENSMUSG00000042821	Snai1	0.00625937	0.565539			0
ENSMUSG00000074874	Ctla2b	1.69e-07	0.565458			3.3625
ENSMUSG00000004885	Crabp2	5.66e-06	0.564371			3.70324
ENSMUSG00000068196	Col8a1	4.72e-13	0.560617		YES	0
ENSMUSG00000035621	Midn	2.25e-11	0.559416			0.81116
ENSMUSG00000067377	Tspan6	9.32e-07	0.557501	YES		0
ENSMUSG00000028238	Atp6v0d2	2.95e-05	0.55508	YES		2.91087
ENSMUSG00000043004	Gng2	1.53e-06	0.552579			-0.67949
ENSMUSG00000032640	Chsy1	0.0149586	0.551004	YES		-0.99486
ENSMUSG00000023909	Paqr4	0.0301547	0.549938			-1.22083
ENSMUSG00000026749	Nek6	2.23e-06	0.549806	YES		0
ENSMUSG00000042978	Sbk1	2.52e-08	0.549687	YES		-1.24152
ENSMUSG00000056313	1810011O10Rik	0.0214748	0.547553			-2.2917
ENSMUSG00000039911	Spsb1	1.55e-07	0.545977	YES	YES	2.50061
ENSMUSG00000022098	Bmp1	1.08e-14	0.544599	YES		1.50868
ENSMUSG00000039883	Lrrc17	1.21e-05	0.543823	YES		1.18459
ENSMUSG00000062519	Zfp398	0.000185691	0.542532			0
ENSMUSG00000032883	Acsl3	0.035051	0.541441	YES		-0.73928
ENSMUSG00000072949	Acot1	0.000271164	0.540642	YES		0
ENSMUSG00000036990	Otud4	6.7e-08	0.539418	YES		0.44883
ENSMUSG00000028076	Cd1d1	4.66e-05	0.5381	YES		-1.06876
ENSMUSG00000022687	Boc	5.16e-05	0.534294	YES		0
ENSMUSG00000020325	Fstl3	0.0044598	0.527066	YES		1.90838
ENSMUSG00000075402	Krt76	0.0335034	0.524705			-1.94965
ENSMUSG00000003352	Cacnb3	3.01e-05	0.523699	YES	YES	-0.81954
ENSMUSG00000021360	Gcnt2	5.3e-06	0.523249			0
ENSMUSG00000027660	Skil	1.38e-06	0.519816	YES		0.47364
ENSMUSG00000070056	Mfhas1	0.000192638	0.518872	YES		0
ENSMUSG00000028789	Azin2	7.99e-05	0.517565	YES		#N/A
ENSMUSG00000025969	Nrp2	0.00249062	0.509164	YES	YES	-1.92737
ENSMUSG00000030020	Prickle2	0.00114907	0.508243	YES		-0.54644
ENSMUSG00000053626	Tll1	0.0280265	0.507271	YES		6.21506
ENSMUSG00000031616	Ednra	4.19e-07	0.506835	YES		-2.54589
ENSMUSG00000022114	Spry2	0.0198268	0.505395			-2.09602
ENSMUSG00000024899	Papss2	0.00042333	0.505339			0
ENSMUSG00000026072	Il1r1	0.00904976	0.504219	YES		-0.79844
ENSMUSG00000038244	Mical2	4.7e-06	0.502265	YES		-1.43292
ENSMUSG00000027204	Fbn1	2.77e-06	0.502131			1.36294
ENSMUSG00000051048	P4ha3	2.39e-07	0.501901	YES	YES	2.29694
ENSMUSG00000024924	Vldlr	1.25e-07	0.499454	YES	YES	0.85561
ENSMUSG00000076431	Sox4	0.0411547	0.499363			0
ENSMUSG00000017754	Pltp	2.55e-09	0.497383	YES		-1.81702
ENSMUSG00000005057	Sh2b2	0.0143115	0.496243	YES		1.38644
ENSMUSG00000051439	Cd14	0.0195787	0.492257			0
ENSMUSG00000037747	Phyhipl	0.00208874	0.481432	YES		3.55015
ENSMUSG00000047139	Cd24a	4.7e-06	0.48027			3.3938
ENSMUSG00000060675	Pla2g16	0.00117974	0.476364			0.94873
ENSMUSG00000067825	Pex26	3.16e-05	0.475349	YES		1.66441
ENSMUSG00000021703	Serinc5	3.37e-09	0.473181	YES		0
ENSMUSG00000021062	Rab15	0.0462488	0.473159	YES	YES	-0.61844
ENSMUSG00000034275	Igsf9b	0.0123952	0.470714			-2.85851
ENSMUSG00000029675	Eln	0.00809246	0.467038	YES		0
ENSMUSG00000037447	Arid5a	0.0161113	0.46605	YES		-1.61027
ENSMUSG00000029209	Gnpda2	0.000504348	0.465403			0
ENSMUSG00000056054	S100a8	4.81e-05	0.464262			5.43547
ENSMUSG00000030067	Foxp1	4.06e-05	0.462204	YES		0
ENSMUSG00000048776	Pthlh	0.000447444	0.461613	YES	YES	0
ENSMUSG00000055737	Ghr	5.96e-07	0.458827	YES		1.66985
ENSMUSG00000004558	Ndrg2	0.000821008	0.458583	YES		-1.77568
ENSMUSG00000039633	Lonrf1	0.000606884	0.458396			0
ENSMUSG00000034765	Dusp5	0.000150892	0.454935	YES		0
ENSMUSG00000042216	Sgsm1	5.32e-07	0.453369	YES		3.27964
ENSMUSG00000030796	Tead2	0.00905964	0.453191			-0.83993
ENSMUSG00000034006	Pqlc1	6.75e-06	0.449368	YES		0.85759
ENSMUSG00000020846	Rflnb	0.00124637	0.447836			#N/A
ENSMUSG00000096255	Dynlt1b	0.0074049	0.447276			0
ENSMUSG00000004098	Col5a3	4.35e-05	0.446107	YES		-1.77106
ENSMUSG00000025357	Dgka	0.00109059	0.445661	YES		-0.63469
ENSMUSG00000028986	Klhl7	2.38e-05	0.443368	YES		0.28811
ENSMUSG00000022817	Itgb5	5.66e-06	0.443133	YES		1.64334
ENSMUSG00000023886	Smoc2	3.49e-10	0.442529			2.03938
ENSMUSG00000034612	Chst11	5.25e-05	0.441864	YES	YES	0.66733
ENSMUSG00000025648	Pfkfb4	4.57e-06	0.440335			1.99806
ENSMUSG00000027803	Wwtr1	9.64e-06	0.439001	YES		-0.81387
ENSMUSG00000008136	Fhl2	0.00775624	0.438019	YES		-1.04593
ENSMUSG00000055044	Pdlim1	1.02e-06	0.437665	YES		0.71695
ENSMUSG00000027669	Gnb4	8.95e-06	0.436952	YES		0
ENSMUSG00000016763	Scube1	0.0003369	0.435907	YES		2.56785
ENSMUSG00000021792	Fam213a	2.46e-05	0.435485			3.00755
ENSMUSG00000038872	Zfhx3	0.017641	0.434854			0.66939
ENSMUSG00000032184	Lysmd2	0.0429577	0.434107			-0.6062
ENSMUSG00000032572	Col6a4	0.000137523	0.433734	YES		-1.91905
ENSMUSG00000020099	Unc5b	0.0175042	0.433055			0
ENSMUSG00000028793	Rnf19b	9.12e-05	0.431179	YES		1.64085
ENSMUSG00000027203	Dut	1.81e-07	0.427568			2.90389
ENSMUSG00000006219	Fblim1	0.00859687	0.42463	YES		-0.98022
ENSMUSG00000037568	Vash2	0.00307181	0.422348	YES	YES	-1.30051
ENSMUSG00000024713	Pcsk5	2.05e-06	0.42054	YES		4.59766
ENSMUSG00000001270	Ckb	0.00362799	0.416537	YES	YES	0
ENSMUSG00000003948	Mmd	1.25e-07	0.415981	YES		-2.24908
ENSMUSG00000003070	Efna2	0.000444822	0.414897		YES	0.70225
ENSMUSG00000041390	Mdfic	0.00027795	0.413779			0.40878
ENSMUSG00000007836	Hnrnpa0	0.0215704	0.413137			0
ENSMUSG00000048644	Ctxn1	0.0452091	0.410851			-1.1539
ENSMUSG00000031788	Kifc3	0.0190848	0.4067	YES		0
ENSMUSG00000021411	Pxdc1	0.00101198	0.405963		YES	1.42917
ENSMUSG00000040690	Col16a1	0.00224206	0.405468	YES		-3.04073
ENSMUSG00000044948	Cfap43	1.21e-05	0.405391	YES		#N/A
ENSMUSG00000005447	Pafah1b3	0.000775457	0.404262			0
ENSMUSG00000079355	Ackr4	0.00214189	0.404255			7.11464
ENSMUSG00000045671	Spred2	0.0308033	0.403893			0
ENSMUSG00000032012	Nectin1	0.00948985	0.403811			#N/A
ENSMUSG00000032392	Parp16	0.0208656	0.401961	YES		0
ENSMUSG00000052837	Junb	2.92e-05	0.400419	YES		0
ENSMUSG00000032186	Tmod2	0.0431419	0.399849			0.59396
ENSMUSG00000025348	Itga7	0.0190848	0.398308	YES	YES	-0.83088
ENSMUSG00000032788	Pdxk	0.00478684	0.395164	YES		-1.02268
ENSMUSG00000029810	Tmem176b	0.000133842	0.393593	YES		2.9034
ENSMUSG00000024053	Emilin2	4.58e-06	0.392613	YES	YES	1.18689
ENSMUSG00000029672	Fam3c	0.0156237	0.390515			-1.64758
ENSMUSG00000040711	Sh3pxd2b	0.00845384	0.389812	YES		-3.00329
ENSMUSG00000030674	Qprt	1.21e-05	0.387507			2.16495
ENSMUSG00000024697	Gna14	0.032814	0.385374	YES		2.92772
ENSMUSG00000039959	Hip1	0.00905964	0.384393	YES		1.37013
ENSMUSG00000006221	Hspb7	1.32e-08	0.382392	YES		0
ENSMUSG00000052512	Nav2	0.00270498	0.382098			0
ENSMUSG00000025068	Gsto1	1.01e-05	0.379729	YES		0
ENSMUSG00000029121	Crmp1	0.00552028	0.37888	YES		-2.31528
ENSMUSG00000002732	Fkbp7	0.025185	0.377067			0
ENSMUSG00000004085	Map3k20	4.4e-05	0.375928	YES		#N/A
ENSMUSG00000029641	Rasl11a	0.000173679	0.375434			2.99212
ENSMUSG00000075703	Selenoi	0.000207114	0.37471	YES		#N/A
ENSMUSG00000038648	Creb3l2	0.000596328	0.373901			0.46276
ENSMUSG00000042225	Ammecr1	0.00133844	0.373689			1.7478
ENSMUSG00000028019	Pdgfc	2.9e-05	0.373379	YES		3.22225
ENSMUSG00000034858	Fam214a	0.000411132	0.372666	YES		0
ENSMUSG00000032024	Clmp	0.000133842	0.372224	YES	YES	-1.03656
ENSMUSG00000001506	Col1a1	5.25e-05	0.37172	YES		-0.59399
ENSMUSG00000046152	Fut10	0.00427394	0.364657	YES		-0.39091
ENSMUSG00000040249	Lrp1	0.000865461	0.358892			0
ENSMUSG00000052609	Plekhg3	0.0143115	0.358269	YES		1.16437
ENSMUSG00000045193	Cirbp	0.00231282	0.352577			0.40726
ENSMUSG00000075702	Selenom	0.0340132	0.351929			#N/A
ENSMUSG00000041598	Cdc42ep4	3.65e-05	0.349562			1.77045
ENSMUSG00000027848	Olfml3	1.16e-05	0.348069			-0.85843
ENSMUSG00000043259	Fam13c	0.000108277	0.346278			0
ENSMUSG00000007872	Id3	0.0438989	0.345961	YES		-1.60377
ENSMUSG00000030315	Vgll4	0.0141826	0.345661			-0.3445
ENSMUSG00000000881	Dlg3	0.00136043	0.34434			2.01036
ENSMUSG00000028032	Papss1	0.00934893	0.342226	YES		-0.97824
ENSMUSG00000025157	Zdhhc16	0.000392529	0.34176	YES		0.33382
ENSMUSG00000016344	Ppdpf	0.0359434	0.341693			0
ENSMUSG00000006403	Adamts4	0.00442375	0.338136	YES		-2.12873
ENSMUSG00000023367	Tmem176a	0.0010794	0.337658			3.57295
ENSMUSG00000036940	Kdm1a	0.0059105	0.335413	YES		-0.17306
ENSMUSG00000028031	Dkk2	0.00727194	0.334735	YES		3.29775
ENSMUSG00000027878	Notch2	0.00015381	0.333728			-0.38661
ENSMUSG00000027239	Mdk	0.00952841	0.333376			-1.94413
ENSMUSG00000041153	Osgin2	0.0471289	0.332555	YES		0.36951
ENSMUSG00000048799	Cep120	0.000327115	0.331	YES		0.30206
ENSMUSG00000037712	Fermt2	0.000367847	0.329682	YES		0.34614
ENSMUSG00000016487	Ppfibp1	0.000132483	0.328963	YES		1.18582
ENSMUSG00000049892	Rasd1	0.000397729	0.327651			0
ENSMUSG00000008398	Elk3	0.00285758	0.327301			0
ENSMUSG00000021365	Nedd9	0.0234318	0.326586	YES		2.78494
ENSMUSG00000029185	Fam114a1	0.000119131	0.326146			0
ENSMUSG00000056900	Usp13	0.0394904	0.326014			0
ENSMUSG00000038375	Trp53inp2	1.88e-07	0.325941	YES		1.45914
ENSMUSG00000023805	Synj2	0.0065437	0.325906			1.05725
ENSMUSG00000021482	Aaed1	0.0270022	0.325658			0
ENSMUSG00000028909	Ptpru	0.0243806	0.325355	YES	YES	1.56093
ENSMUSG00000029478	Ncor2	0.034991	0.323085			-0.7908
ENSMUSG00000026042	Col5a2	8.82e-08	0.322823	YES		0
ENSMUSG00000004936	Map2k1	3.3e-06	0.322115	YES		0.46279
ENSMUSG00000019564	Arid3a	0.00712105	0.321231			1.43229
ENSMUSG00000027966	Col11a1	0.0339625	0.319608	YES		4.82534
ENSMUSG00000040181	Fmo1	0.0167563	0.319263			2.88501
ENSMUSG00000020614	Fam20a	4.93e-05	0.318797	YES		1.74813
ENSMUSG00000053560	Ier2	0.000869333	0.316061			-0.29199
ENSMUSG00000032615	Nt5m	0.00246402	0.315093	YES		0
ENSMUSG00000002308	Cd320	0.00309465	0.314809			-0.7841
ENSMUSG00000029313	Aff1	0.0137064	0.314526			1.10885
ENSMUSG00000003762	Coq8b	0.00994552	0.314276			#N/A
ENSMUSG00000028413	B4galt1	0.00883644	0.313796			0
ENSMUSG00000032501	Trib1	0.0109265	0.313795			0
ENSMUSG00000024953	Prdx5	2.15e-06	0.312277			0.47179
ENSMUSG00000060572	Mfap2	0.0365424	0.308509	YES	YES	0
ENSMUSG00000039831	Arhgap29	0.0400998	0.307498	YES		1.95222
ENSMUSG00000019997	Ctgf	0.0142444	0.307184	YES		4.10644
ENSMUSG00000029811	Aoc1	0.000227043	0.304559			6.39693
ENSMUSG00000032411	Tfdp2	0.0320713	0.304054			2.11735
ENSMUSG00000052934	Fbxo31	0.00295804	0.303588	YES		-0.45434
ENSMUSG00000022353	Mtss1	0.0253939	0.303229			-1.53386
ENSMUSG00000053113	Socs3	0.0182155	0.302879			0.42299
ENSMUSG00000024012	Mtch1	8.75e-06	0.301738			-0.28175
ENSMUSG00000025854	Fam20c	0.031119	0.300757	YES		0.96797
ENSMUSG00000039607	Rbms3	0.0137015	0.299226			0
ENSMUSG00000047090	Tmem198b	0.0233381	0.299125			-0.50655
ENSMUSG00000058587	Tmod3	0.000114603	0.297303	YES		0.29279
ENSMUSG00000040268	Plekha1	6.41e-06	0.292491	YES		2.06828
ENSMUSG00000026360	Rgs2	0.000606884	0.292265			2.83224
ENSMUSG00000001089	Luzp1	0.00383519	0.29216			1.10918
ENSMUSG00000032300	1700017B05Rik	0.023355	0.29066	YES		0
ENSMUSG00000047945	Marcksl1	0.00962087	0.28852			1.02699
ENSMUSG00000040699	Limd2	0.0119611	0.288268			-0.58129
ENSMUSG00000032491	Nradd	0.002077	0.286896			0.81362
ENSMUSG00000032374	Plod2	7.59e-05	0.285719			1.94603
ENSMUSG00000045211	Nudt18	0.0342727	0.285702			0.78798
ENSMUSG00000040010	Slc7a5	0.000614689	0.285692	YES		0
ENSMUSG00000020422	Tns3	0.0318726	0.285477			1.87748
ENSMUSG00000028583	Pdpn	0.0270022	0.284961		YES	-3.72907
ENSMUSG00000030530	Furin	0.0261582	0.283905	YES		0
ENSMUSG00000044627	Swi5	4.14e-05	0.280748			0.28275
ENSMUSG00000036523	Greb1	0.0234318	0.279443	YES	YES	0.84871
ENSMUSG00000028613	Lrp8	0.00215903	0.278976			-0.71043
ENSMUSG00000030096	Slc6a6	9.74e-06	0.276577	YES		1.91201
ENSMUSG00000019823	Mical1	0.00505051	0.276259	YES		0
ENSMUSG00000039262	Prrc2b	0.00169971	0.268954			0
ENSMUSG00000006651	Aplp1	0.0338235	0.268926	YES		1.72756
ENSMUSG00000025938	Slco5a1	0.0186237	0.268689			2.05275
ENSMUSG00000035274	Tpbg	0.0167036	0.267872			0.47806
ENSMUSG00000036002	Fam214b	0.0156432	0.266539	YES		0.96289
ENSMUSG00000027087	Itgav	0.00156804	0.265195			0.74019
ENSMUSG00000026814	Eng	0.0387499	0.265072	YES		1.5166
ENSMUSG00000054263	Lifr	0.0180032	0.262164		YES	4.9003
ENSMUSG00000018931	Natd1	0.0435342	0.25976	YES		#N/A
ENSMUSG00000024098	Twsg1	0.00438341	0.257032			-0.74792
ENSMUSG00000010660	Plcd1	0.00254342	0.256445	YES		0.97047
ENSMUSG00000020451	Limk2	0.00528401	0.254988			3.20351
ENSMUSG00000028382	Ptbp3	0.00244922	0.253888			0.95741
ENSMUSG00000029580	Actb	0.000547526	0.253503			0.52106
ENSMUSG00000030116	Mfap5	0.000150892	0.251935			0
ENSMUSG00000026930	Gpsm1	0.0495855	0.25041	YES		0
ENSMUSG00000001473	Tubb6	0.00432602	0.249165	YES		-0.37939
ENSMUSG00000030342	Cd9	0.000137874	0.248127			-0.64672
ENSMUSG00000035783	Acta2	0.0251858	0.247957	YES	YES	0
ENSMUSG00000039159	Ube2h	0.0180032	0.246896			0.26507
ENSMUSG00000025823	Pdia4	0.000248386	0.246521	YES		-0.43966
ENSMUSG00000031825	Crispld2	0.00245089	0.245198		YES	0
ENSMUSG00000024538	Ppic	0.00700638	0.245054			0.41716
ENSMUSG00000037482	Erv3	0.0046992	0.245034		YES	7.94128
ENSMUSG00000048234	Rnf149	0.0301547	0.243448			-0.81628
ENSMUSG00000036435	Exoc1	0.0205818	0.242548	YES		0.28285
ENSMUSG00000036381	P2ry14	0.00900858	0.236522			0.74686
ENSMUSG00000017009	Sdc4	0.00106089	0.236228			1.85215
ENSMUSG00000013584	Aldh1a2	0.0080916	0.236073	YES		0
ENSMUSG00000062127	Cttnbp2nl	0.00759735	0.234755			1.23264
ENSMUSG00000030557	Mef2a	0.000887858	0.234363	YES		0.98262
ENSMUSG00000031171	Ftsj1	0.0294485	0.229701			0.30456
ENSMUSG00000023905	Tnfrsf12a	0.0283306	0.227961			0
ENSMUSG00000017493	Igfbp4	0.031119	0.225481			-0.73496
ENSMUSG00000027602	Map1lc3a	0.0137317	0.225238			0.73681
ENSMUSG00000060743	H3f3a	0.0383851	0.225018			0
ENSMUSG00000029090	Adgra3	0.0390584	0.224383	YES		#N/A
ENSMUSG00000010307	Tmem86a	0.00908837	0.22289			0
ENSMUSG00000050608	Minos1	0.0136545	0.22118			0.64313
ENSMUSG00000031570	Plpp5	0.0125045	0.219426			#N/A
ENSMUSG00000049775	Tmsb4x	0.0105043	0.215682			0.58987
ENSMUSG00000041736	Tspo	0.0285211	0.215263			1.0263
ENSMUSG00000022952	Runx1	0.044876	0.214871			2.24768
ENSMUSG00000034675	Dbn1	0.0228978	0.20662			0.70663
ENSMUSG00000032575	Manf	0.0198492	0.205802			0.34723
ENSMUSG00000028007	Snx7	0.0261439	0.196758			3.15
ENSMUSG00000010830	Kdelr3	0.0256115	0.195179			0
ENSMUSG00000063904	4930533O14Rik	0.0253057	0.187469	YES		#N/A
ENSMUSG00000024006	Stk38	0.0180032	0.181272	YES		0
ENSMUSG00000005054	Cstb	0.0344803	0.178017			0.59327
ENSMUSG00000037824	Tspan14	0.0360969	0.171593	YES		2.25432
ENSMUSG00000038668	Lpar1	0.0462744	0.167481	YES		2.12843
ENSMUSG00000024150	Mcfd2	0.0277968	0.163643			0.32819
ENSMUSG00000031207	Msn	0.0312105	0.156169	YES		-0.68098
ENSMUSG00000024048	Myl12a	0.0492935	0.152517			0.43252

## Sheet: 3. UP in cKO DSCs at baseline
Ensembl_ID	Gene	FDR	Log2 fold change	H3K27me3 target in DSCs? (Nancy et al.)	Overexpressed in whole Ezh2 cKO decidua?
ENSMUSG00000024747	Aldh1a7	7.07629e-20	5.24566
ENSMUSG00000026163	Sphkap	0.0111191	4.57705
ENSMUSG00000053279	Aldh1a1	1.3298e-12	4.50332
ENSMUSG00000030827	Fgf21	1.19145e-07	4.48025	YES
ENSMUSG00000024245	Tmem178	1.45416e-10	4.40547
ENSMUSG00000043496	Tril	0.000172472	4.33178	YES	YES
ENSMUSG00000068696	Gpr88	4.61594e-12	4.30687
ENSMUSG00000000184	Ccnd2	3.89152e-34	3.6958		YES
ENSMUSG00000029671	Wnt16	1.19145e-07	3.53638		YES
ENSMUSG00000030865	Chp2	0.0355685	3.38507
ENSMUSG00000047686	Zcchc5	0.000551963	3.32813		YES
ENSMUSG00000042607	Asb4	7.53692e-06	3.32643	YES
ENSMUSG00000027833	Shox2	5.67471e-20	3.32234		YES
ENSMUSG00000015093	Clic3	1.78566e-08	3.20227
ENSMUSG00000030351	Tspan11	7.12705e-06	3.17919	YES	YES
ENSMUSG00000021367	Edn1	1.44866e-10	3.1613		YES
ENSMUSG00000039601	Rcan2	3.12352e-06	3.14864	YES
ENSMUSG00000033715	Akr1c14	0.00484731	3.14556
ENSMUSG00000003282	Plag1	4.06028e-08	3.14431		YES
ENSMUSG00000021390	Ogn	1.43711e-05	3.10298
ENSMUSG00000089901	Gm8113	1.97684e-05	3.06648		YES
ENSMUSG00000024256	Adcyap1	0.0051664	3.01376
ENSMUSG00000024063	Lbh	3.20052e-05	2.99997	YES	YES
ENSMUSG00000034009	Rxfp1	0.00152406	2.97003
ENSMUSG00000064294	Aox3	6.98648e-07	2.96524		YES
ENSMUSG00000052415	Tchh	3.45621e-14	2.87187		YES
ENSMUSG00000030074	Gxylt2	4.42595e-05	2.81559	YES	YES
ENSMUSG00000038916	Soga3	2.77893e-11	2.81283
ENSMUSG00000048368	Omd	0.000351683	2.79518
ENSMUSG00000074968	Ano3	2.75872e-06	2.79492
ENSMUSG00000044976	Wdr72	2.34123e-08	2.78832		YES
ENSMUSG00000042834	Nrep	0.000377996	2.73703	YES	YES
ENSMUSG00000020774	Aspa	2.65048e-05	2.7232
ENSMUSG00000027318	Adam33	8.88454e-07	2.72255	YES
ENSMUSG00000047747	Rnf150	7.54325e-05	2.71031	YES
ENSMUSG00000022875	Kng1	7.21241e-06	2.70197		YES
ENSMUSG00000044349	Snhg11	1.78566e-08	2.65201		YES
ENSMUSG00000027908	Tchhl1	2.78705e-09	2.62341
ENSMUSG00000022836	Mylk	0.000109947	2.62093
ENSMUSG00000061535	C1qtnf7	0.00819179	2.56185	YES	YES
ENSMUSG00000041731	Pgm5	0.00279218	2.53595	YES
ENSMUSG00000027962	Vcam1	0.000116605	2.52709
ENSMUSG00000054069	6030452D12Rik	3.28589e-05	2.47932
ENSMUSG00000020953	Coch	5.97856e-05	2.46671		YES
ENSMUSG00000028661	Epha8	0.00685969	2.4633
ENSMUSG00000050071	Bex1	4.72435e-05	2.46119
ENSMUSG00000032291	Crabp1	1.43631e-08	2.45958
ENSMUSG00000054325	Lce3a	0.00196575	2.44627
ENSMUSG00000000093	Tbx2	5.47029e-07	2.44424		YES
ENSMUSG00000025932	Eya1	2.97824e-10	2.44105		YES
ENSMUSG00000078796	Zfp541	0.0470203	2.44034
ENSMUSG00000033590	Myo5c	0.0088021	2.44014
ENSMUSG00000029664	Tfpi2	7.55005e-09	2.41465
ENSMUSG00000056313	1810011O10Rik	1.97725e-06	2.41281		YES
ENSMUSG00000000901	Mmp11	0.0181158	2.40493	YES	YES
ENSMUSG00000037892	Pcdh18	0.000744092	2.38219		YES
ENSMUSG00000021684	Pde8b	2.29218e-07	2.3364
ENSMUSG00000063704	Mapk15	0.000161939	2.33577
ENSMUSG00000028524	Sgip1	0.00012396	2.33194
ENSMUSG00000022665	Ccdc80	0.0225403	2.32685		YES
ENSMUSG00000047222	Rnase2a	0.0454776	2.32332
ENSMUSG00000043719	Col6a6	0.00610663	2.31341	YES
ENSMUSG00000000792	Slc5a5	0.000791908	2.31167
ENSMUSG00000029510	Gpc2	1.27681e-06	2.30974		YES
ENSMUSG00000026831	1700007K13Rik	4.59688e-06	2.29251
ENSMUSG00000027996	Sfrp2	1.43631e-08	2.29223		YES
ENSMUSG00000028871	Rspo1	2.01138e-05	2.28718	YES	YES
ENSMUSG00000027913	Crct1	0.00016568	2.28301
ENSMUSG00000068744	Psrc1	1.24886e-08	2.27485		YES
ENSMUSG00000051331	Cacna1c	2.2184e-05	2.27434
ENSMUSG00000090084	Srpx	0.000251933	2.27281		YES
ENSMUSG00000029371	Cxcl5	0.043947	2.27279	YES	YES
ENSMUSG00000060459	Kng2	2.2814e-05	2.25781		YES
ENSMUSG00000058897	Col25a1	0.000385541	2.25456		YES
ENSMUSG00000032500	Dclk3	0.00704111	2.21861		YES
ENSMUSG00000039741	Bahcc1	7.50293e-06	2.2156		YES
ENSMUSG00000007682	Dio2	0.00529654	2.20736		YES
ENSMUSG00000003279	Dlgap1	0.000217981	2.18834
ENSMUSG00000024598	Fbn2	0.0012025	2.14773
ENSMUSG00000029832	Nfe2l3	0.000430056	2.13867		YES
ENSMUSG00000035896	Rnase1	0.000239104	2.09564	YES
ENSMUSG00000016624	Phf21b	0.000429518	2.08943		YES
ENSMUSG00000045731	Pnoc	0.000878645	2.08397
ENSMUSG00000046160	Olig1	0.00224031	2.08309
ENSMUSG00000040808	S100g	0.0341381	2.07913
ENSMUSG00000020866	Cacna1g	1.771e-05	2.06764	YES
ENSMUSG00000017817	Jph2	0.000133589	2.06701		YES
ENSMUSG00000026768	Itga8	0.0166977	2.05079	YES	YES
ENSMUSG00000034324	Tmem132c	5.97856e-05	2.04992	YES	YES
ENSMUSG00000041324	Inhba	9.28198e-05	2.04571
ENSMUSG00000031613	Hpgd	0.00421802	2.03154	YES	YES
ENSMUSG00000006403	Adamts4	0.00151593	2.03094		YES
ENSMUSG00000046402	Rbp1	0.000245681	2.01938		YES
ENSMUSG00000035835	Plppr3	0.00452715	2.01697
ENSMUSG00000016179	Camk1g	0.00186061	2.00954
ENSMUSG00000036334	Igsf10	0.00237554	2.00832		YES
ENSMUSG00000056174	Col8a2	0.000212157	1.99587	YES	YES
ENSMUSG00000069763	Tmem100	0.0196046	1.99433	YES
ENSMUSG00000032334	Loxl1	2.75693e-07	1.97588	YES	YES
ENSMUSG00000030717	Nupr1	0.00173419	1.9695
ENSMUSG00000033152	Podxl2	8.81888e-07	1.96727
ENSMUSG00000019577	Pdk4	0.000159247	1.96476		YES
ENSMUSG00000042684	Npl	0.00670723	1.96384		YES
ENSMUSG00000004631	Sgce	1.68189e-06	1.96241	YES	YES
ENSMUSG00000018570	2810408A11Rik	5.09332e-05	1.96051		YES
ENSMUSG00000006014	Prg4	0.000114992	1.95366
ENSMUSG00000037686	Aspg	3.48646e-06	1.94817
ENSMUSG00000090622	A930033H14Rik	2.31907e-06	1.94768
ENSMUSG00000041605	5730559C18Rik	0.014522	1.94565	YES
ENSMUSG00000034584	Exph5	0.0479396	1.94544	YES	YES
ENSMUSG00000007888	Crlf1	0.000474864	1.9381
ENSMUSG00000028860	Sytl1	6.50602e-05	1.93236
ENSMUSG00000049422	Chchd10	0.00494171	1.91673	YES
ENSMUSG00000021876	Rnase4	4.3376e-06	1.90634
ENSMUSG00000028051	Hcn3	0.000212157	1.90134
ENSMUSG00000025978	Rftn2	0.00210347	1.89306		YES
ENSMUSG00000047894	Ang2	0.000797891	1.89171		YES
ENSMUSG00000031558	Slit2	0.00274706	1.87448		YES
ENSMUSG00000096010	Hist4h4	0.000538018	1.87088
ENSMUSG00000054169	Ceacam10	9.10765e-15	1.8675
ENSMUSG00000002265	Peg3	0.0100863	1.86729		YES
ENSMUSG00000094910	D430019H16Rik	0.0265035	1.85401		YES
ENSMUSG00000031129	Slc9a9	0.00291961	1.85316
ENSMUSG00000059060	Rad51b	0.000102956	1.84926
ENSMUSG00000056888	Glipr1	3.86277e-05	1.84652		YES
ENSMUSG00000027985	Lef1	0.000404247	1.83811		YES
ENSMUSG00000025969	Nrp2	0.00235703	1.83691	YES
ENSMUSG00000074622	Mafb	0.00680405	1.83263	YES	YES
ENSMUSG00000072115	Ang	0.000180927	1.82971		YES
ENSMUSG00000025478	Dpysl4	0.000112315	1.82498	YES
ENSMUSG00000036256	Igfbp7	1.61699e-05	1.81571	YES
ENSMUSG00000030157	Clec2d	0.000533346	1.81268
ENSMUSG00000040569	Slc26a7	0.00772698	1.78769		YES
ENSMUSG00000042961	Egflam	0.00672734	1.78413	YES
ENSMUSG00000057280	Musk	0.000494658	1.77831
ENSMUSG00000022468	Endou	0.00112325	1.77573
ENSMUSG00000007594	Hapln4	0.000757744	1.77441
ENSMUSG00000021186	Fbln5	1.08501e-05	1.77383	YES
ENSMUSG00000030739	Myh14	0.00163869	1.76965
ENSMUSG00000028264	Spaca1	0.0246671	1.76607		YES
ENSMUSG00000027239	Mdk	0.000420754	1.76235		YES
ENSMUSG00000059022	Kcp	0.000823176	1.75931
ENSMUSG00000048503	Tmem136	0.000878645	1.75867
ENSMUSG00000020431	Adcy1	0.00129073	1.75807
ENSMUSG00000075270	Pde11a	0.00806618	1.7507
ENSMUSG00000042254	Cilp	0.0162797	1.75047		YES
ENSMUSG00000050069	Grem2	0.00806618	1.74889		YES
ENSMUSG00000038292	Ccdc155	0.000123663	1.73948
ENSMUSG00000009092	Derl3	0.00395159	1.73841
ENSMUSG00000040152	Thbs1	0.000102956	1.73692		YES
ENSMUSG00000047976	Kcna1	0.000255846	1.73239
ENSMUSG00000024011	Pi16	2.29218e-07	1.73225
ENSMUSG00000025867	Cplx2	4.1203e-07	1.72505	YES
ENSMUSG00000029651	Mtus2	0.000936909	1.72224
ENSMUSG00000008999	Bmp7	0.000936909	1.72105		YES
ENSMUSG00000031253	Srpx2	0.0137741	1.71663		YES
ENSMUSG00000033948	Zswim5	0.000145229	1.7162
ENSMUSG00000021448	Shc3	0.00198464	1.71429	YES
ENSMUSG00000061080	Lsamp	0.0136695	1.71359
ENSMUSG00000022824	Muc13	6.17436e-05	1.71051
ENSMUSG00000055976	Cldn23	0.000534226	1.71004
ENSMUSG00000031972	Acta1	0.00088742	1.70317		YES
ENSMUSG00000067586	S1pr3	0.00122906	1.69939		YES
ENSMUSG00000018819	Lsp1	2.78705e-09	1.69599		YES
ENSMUSG00000047986	Palm3	0.00438679	1.69526		YES
ENSMUSG00000025789	St8sia2	1.45013e-05	1.69144
ENSMUSG00000051166	Eml5	1.43732e-05	1.68758		YES
ENSMUSG00000021763	BC067074	0.000429518	1.68564		YES
ENSMUSG00000001435	Col18a1	0.00171384	1.68512
ENSMUSG00000062515	Fabp4	0.0051664	1.68292
ENSMUSG00000052981	Ube2ql1	0.0324518	1.68189	YES
ENSMUSG00000024778	Fas	4.25579e-05	1.67459
ENSMUSG00000026494	Kif26b	0.00845158	1.67421	YES	YES
ENSMUSG00000026586	Prrx1	0.00040228	1.67122	YES	YES
ENSMUSG00000027570	Col9a3	2.65048e-05	1.66961
ENSMUSG00000046899	Prl7a2	0.0188749	1.66903
ENSMUSG00000038132	Rbm24	0.0149825	1.66711	YES
ENSMUSG00000033768	Nrxn2	0.000739581	1.66662
ENSMUSG00000028076	Cd1d1	1.48888e-05	1.66539		YES
ENSMUSG00000047497	Adamts12	0.00973017	1.66448		YES
ENSMUSG00000063564	Col23a1	6.45768e-05	1.6597		YES
ENSMUSG00000079042	Apela	0.0252032	1.65835		YES
ENSMUSG00000061086	Myl4	0.0051664	1.65513		YES
ENSMUSG00000063415	Cyp26b1	0.0248734	1.65414		YES
ENSMUSG00000063727	Tnfrsf11b	0.000843661	1.65061
ENSMUSG00000027339	Rassf2	0.000102492	1.64791	YES	YES
ENSMUSG00000027408	Cpxm1	0.00134372	1.6452	YES	YES
ENSMUSG00000028551	Cdkn2c	6.33277e-05	1.64071
ENSMUSG00000038400	Pmepa1	0.00806618	1.63155
ENSMUSG00000034059	Ypel4	2.21475e-05	1.63081	YES
ENSMUSG00000027499	Pkia	0.0107066	1.62705
ENSMUSG00000026249	Serpine2	0.00884599	1.62603		YES
ENSMUSG00000038295	Atg9b	0.00994993	1.62517
ENSMUSG00000000903	Vpreb3	0.00658855	1.62403
ENSMUSG00000017002	Slpi	0.0198677	1.62277
ENSMUSG00000090210	Itga10	0.00416089	1.62102
ENSMUSG00000070424	Art5	0.00106831	1.61851		YES
ENSMUSG00000034485	Uaca	2.77289e-09	1.61597		YES
ENSMUSG00000078670	Fam174b	1.40241e-06	1.60981	YES
ENSMUSG00000024998	Plce1	0.0418443	1.60749	YES	YES
ENSMUSG00000037627	Rgs22	0.00806618	1.60585	YES
ENSMUSG00000020902	Ntn1	0.00231722	1.60389		YES
ENSMUSG00000060548	Tnfrsf19	0.000127253	1.59674
ENSMUSG00000042804	Gpr153	0.0012025	1.59527	YES	YES
ENSMUSG00000029765	Plxna4	0.00952236	1.59459
ENSMUSG00000041809	Efhc1	0.00973017	1.59411
ENSMUSG00000038463	Olfml2b	0.00898725	1.59399		YES
ENSMUSG00000059810	Rgs3	0.00943203	1.59396
ENSMUSG00000050295	Foxc1	0.0156033	1.59349
ENSMUSG00000022415	Syngr1	1.94084e-07	1.59021
ENSMUSG00000029121	Crmp1	0.0131468	1.5799		YES
ENSMUSG00000034795	Ccdc122	7.53304e-05	1.57963
ENSMUSG00000001986	Gria3	0.00024641	1.57882		YES
ENSMUSG00000020435	Osbp2	0.0313531	1.57496
ENSMUSG00000021872	Rnase10	0.0236974	1.57421
ENSMUSG00000026786	Apbb1ip	0.000397898	1.57388
ENSMUSG00000074480	Mex3a	0.000212157	1.57083		YES
ENSMUSG00000030246	Ldhb	2.59944e-07	1.56823
ENSMUSG00000030170	Wnt5b	0.00170065	1.56589	YES	YES
ENSMUSG00000097789	Gm2115	0.00860554	1.55917		YES
ENSMUSG00000053062	Jam2	0.015625	1.55508	YES
ENSMUSG00000016995	Matn4	0.00672734	1.55242		YES
ENSMUSG00000028539	Artn	4.66738e-05	1.54392	YES
ENSMUSG00000053646	Plxnb1	0.000373364	1.54383		YES
ENSMUSG00000049538	Adamts16	0.00328303	1.53955
ENSMUSG00000043456	Zfp536	0.00324792	1.53632		YES
ENSMUSG00000023912	Slc25a27	0.000102956	1.53561
ENSMUSG00000041817	Fam169a	7.53304e-05	1.53548
ENSMUSG00000055692	Tmem191c	0.00154438	1.53362
ENSMUSG00000020990	Cdkl1	0.00161704	1.53233
ENSMUSG00000036995	Asap3	0.000254843	1.52648
ENSMUSG00000017493	Igfbp4	0.0147042	1.5255		YES
ENSMUSG00000007872	Id3	2.01138e-05	1.52188		YES
ENSMUSG00000044350	Lacc1	8.87056e-06	1.5202
ENSMUSG00000011154	Cfap161	0.00241095	1.51994		YES
ENSMUSG00000023992	Trem2	0.00350637	1.51516		YES
ENSMUSG00000032845	Alpk2	0.0180124	1.51097
ENSMUSG00000033581	Igf2bp2	3.17223e-07	1.50741
ENSMUSG00000001349	Cnn1	0.0207247	1.50651		YES
ENSMUSG00000059674	Cdh24	0.0306244	1.50474		YES
ENSMUSG00000009739	Pou6f1	1.73105e-05	1.4996
ENSMUSG00000001520	Nrip2	0.000103143	1.49704		YES
ENSMUSG00000032363	Adamts7	0.00961099	1.49617		YES
ENSMUSG00000039496	Cdnf	0.00310313	1.49565
ENSMUSG00000022114	Spry2	0.000611857	1.49526
ENSMUSG00000028347	Tmeff1	9.3267e-06	1.49525		YES
ENSMUSG00000024736	Tmem132a	0.000180927	1.49466		YES
ENSMUSG00000032679	Cd59a	6.547e-07	1.49075		YES
ENSMUSG00000061048	Cdh3	0.00187496	1.49061	YES
ENSMUSG00000027188	Pamr1	0.0327546	1.48874	YES	YES
ENSMUSG00000003352	Cacnb3	1.94453e-05	1.48737	YES	YES
ENSMUSG00000038060	Dlec1	0.000542077	1.4776
ENSMUSG00000001768	Rin2	0.000964411	1.47757
ENSMUSG00000090394	4930523C07Rik	0.0222136	1.47373
ENSMUSG00000051586	Mical3	3.14745e-05	1.46601	YES
ENSMUSG00000027533	Fabp5	0.00952236	1.4624
ENSMUSG00000056091	St3gal5	0.0196972	1.45787		YES
ENSMUSG00000028545	Bend5	0.0142248	1.45544	YES
ENSMUSG00000028358	Zfp618	0.00348843	1.44921		YES
ENSMUSG00000049907	Rasl11b	0.000261959	1.44325	YES	YES
ENSMUSG00000022358	Fbxo32	0.00149929	1.44225
ENSMUSG00000018417	Myo1b	0.00014722	1.43949		YES
ENSMUSG00000026463	Atp2b4	0.0186373	1.43026
ENSMUSG00000075014	Gm10800	0.00828271	1.42083
ENSMUSG00000057315	Arhgap24	0.000283208	1.41999	YES
ENSMUSG00000022871	Fetub	0.0411483	1.41822
ENSMUSG00000074874	Ctla2b	0.0348495	1.41718
ENSMUSG00000026620	Mark1	0.000212157	1.41594	YES	YES
ENSMUSG00000004661	Arid3b	0.000175526	1.41444	YES
ENSMUSG00000045362	Tnfrsf26	0.00079145	1.41331
ENSMUSG00000000216	Scnn1g	0.000216636	1.40736
ENSMUSG00000012819	Cdh23	0.00137499	1.40237
ENSMUSG00000038143	Stox2	0.00308968	1.39929
ENSMUSG00000023927	Satb1	0.000941386	1.39702
ENSMUSG00000036570	Fxyd1	8.0257e-05	1.39676
ENSMUSG00000048924	Ccdc125	0.00267591	1.38794
ENSMUSG00000040852	Plekhh2	0.00088885	1.37499		YES
ENSMUSG00000030029	Lrig1	0.0161602	1.37447	YES
ENSMUSG00000048402	Gli2	0.0330537	1.37308	YES	YES
ENSMUSG00000046410	Kcnk6	0.000103143	1.37226
ENSMUSG00000024371	C2	6.93926e-06	1.37225
ENSMUSG00000060224	Pyroxd2	0.00270295	1.36792		YES
ENSMUSG00000024617	Camk2a	0.0255682	1.36706
ENSMUSG00000022894	Adamts5	0.000945984	1.36705
ENSMUSG00000028040	Efna4	0.000523039	1.36431
ENSMUSG00000024663	Rab3il1	0.00134372	1.36412		YES
ENSMUSG00000020836	Coro6	0.00981762	1.35473	YES
ENSMUSG00000028773	Fabp3	0.00107671	1.35415	YES
ENSMUSG00000021567	Nkd2	0.00784824	1.34773	YES
ENSMUSG00000051984	Sec31b	0.000212701	1.34682
ENSMUSG00000026228	Htr2b	0.0143635	1.34292		YES
ENSMUSG00000037660	Gdf7	0.0341463	1.34141
ENSMUSG00000021591	Glrx	0.0298838	1.34019
ENSMUSG00000025964	Adam23	0.0275317	1.33931	YES
ENSMUSG00000049241	Hcar1	0.0407699	1.33327
ENSMUSG00000076431	Sox4	0.00215502	1.33125		YES
ENSMUSG00000020709	Adap2	0.000179494	1.33019
ENSMUSG00000034910	Pygo1	0.00806618	1.32943	YES
ENSMUSG00000045333	Zfp423	0.0184194	1.32357		YES
ENSMUSG00000009628	Tex15	0.00806618	1.3229	YES
ENSMUSG00000034456	Uroc1	0.0178431	1.32202
ENSMUSG00000019944	Rhobtb1	0.000939212	1.32117
ENSMUSG00000045394	Epcam	0.0276092	1.31989
ENSMUSG00000024990	Rbp4	0.0172283	1.31432		YES
ENSMUSG00000051811	Cox6b2	0.00135516	1.31372		YES
ENSMUSG00000004885	Crabp2	0.0176005	1.31277
ENSMUSG00000039004	Bmp6	0.00209722	1.31236	YES
ENSMUSG00000028128	F3	0.0100578	1.30988	YES	YES
ENSMUSG00000029438	Bcl7a	7.50293e-06	1.30724
ENSMUSG00000037664	Cdkn1c	0.00349931	1.30575	YES	YES
ENSMUSG00000033578	Tmem35a	0.00569806	1.30452		YES
ENSMUSG00000019880	Rspo3	0.00462148	1.30353	YES
ENSMUSG00000032796	Lama1	0.0338741	1.29899	YES	YES
ENSMUSG00000027075	Slc43a1	0.00054483	1.29747	YES
ENSMUSG00000037406	Htra4	0.0452536	1.29172	YES
ENSMUSG00000033419	Snap91	0.0265035	1.28827
ENSMUSG00000039110	Mycbpap	0.00649671	1.2875		YES
ENSMUSG00000027500	Stmn2	0.0242376	1.287
ENSMUSG00000005583	Mef2c	0.0262971	1.28573
ENSMUSG00000046442	Ppm1e	0.0292	1.27907	YES
ENSMUSG00000060572	Mfap2	0.0194556	1.27898	YES
ENSMUSG00000042198	Chchd7	0.00012577	1.27766		YES
ENSMUSG00000042978	Sbk1	0.000585101	1.27755
ENSMUSG00000046718	Bst2	0.0242168	1.27723
ENSMUSG00000068747	Sort1	0.0112521	1.27649
ENSMUSG00000025888	Casp1	0.00484602	1.27584		YES
ENSMUSG00000021127	Zfp36l1	0.0145955	1.26499		YES
ENSMUSG00000028469	Npr2	0.00338322	1.25996
ENSMUSG00000032220	Myo1e	0.0283576	1.25946
ENSMUSG00000037206	Islr	0.0174571	1.25561		YES
ENSMUSG00000017724	Etv4	0.00204895	1.25349
ENSMUSG00000022885	St6gal1	0.0043561	1.25315	YES
ENSMUSG00000048520	Fbxl13	0.0132008	1.24999
ENSMUSG00000034035	Ccdc17	5.69411e-05	1.24761
ENSMUSG00000042501	Cpa6	0.00358847	1.24695		YES
ENSMUSG00000026874	Hc	0.0278724	1.23839
ENSMUSG00000039328	Rnf122	0.00784865	1.23544
ENSMUSG00000040430	Pitpnc1	0.00231722	1.23502		YES
ENSMUSG00000049420	Tmem200a	0.0184035	1.23214	YES	YES
ENSMUSG00000029153	Ociad2	0.0132306	1.23085		YES
ENSMUSG00000029864	Gstk1	0.00459032	1.22922
ENSMUSG00000027230	Creb3l1	0.0258592	1.22843	YES	YES
ENSMUSG00000006576	Slc4a3	0.000961675	1.2266
ENSMUSG00000040415	Dtx3	0.00893942	1.22253
ENSMUSG00000032609	Klhdc8b	0.0234603	1.22001		YES
ENSMUSG00000062825	Actg1	0.00153374	1.21557		YES
ENSMUSG00000039735	Fnbp1l	0.00173655	1.21108	YES
ENSMUSG00000067071	Hes6	0.000548882	1.20588
ENSMUSG00000024299	Adamts10	0.00574304	1.20129
ENSMUSG00000074500	Zfp558	0.00358001	1.1985		YES
ENSMUSG00000015377	Dennd6b	0.00578139	1.19159
ENSMUSG00000025507	Pidd1	0.000324132	1.18927		YES
ENSMUSG00000026399	Cd55	0.00955488	1.18849		YES
ENSMUSG00000031169	Porcn	0.0246209	1.18605
ENSMUSG00000024776	Stambpl1	0.000145229	1.1824
ENSMUSG00000040502	March9	0.0211773	1.18023
ENSMUSG00000039982	Dtx4	0.00128909	1.17813
ENSMUSG00000052713	Zfp608	0.0030396	1.17637	YES	YES
ENSMUSG00000058070	Eml1	0.00502371	1.17625
ENSMUSG00000049872	Fam26e	0.0389445	1.1728		YES
ENSMUSG00000052605	Isoc2b	0.0191395	1.17013
ENSMUSG00000028832	Stmn1	0.0212664	1.16965
ENSMUSG00000020614	Fam20a	0.0408748	1.16716		YES
ENSMUSG00000072770	Acrbp	0.0153544	1.16535
ENSMUSG00000021822	Plau	0.00507856	1.16422
ENSMUSG00000034949	Zfr2	0.000440853	1.16376
ENSMUSG00000046546	Fam43a	0.000440853	1.15647
ENSMUSG00000033763	Mtss1l	0.0201074	1.15321
ENSMUSG00000021913	Ogdhl	0.0129989	1.15311		YES
ENSMUSG00000020900	Myh10	0.000694624	1.14971		YES
ENSMUSG00000028883	Sema3a	0.0479566	1.14521		YES
ENSMUSG00000055980	Irs1	0.0391025	1.14067	YES
ENSMUSG00000027932	Slc27a3	0.00196528	1.14007
ENSMUSG00000024697	Gna14	0.0175006	1.13738
ENSMUSG00000001506	Col1a1	0.0039217	1.13531		YES
ENSMUSG00000029661	Col1a2	0.0173521	1.13386
ENSMUSG00000035799	Twist1	0.0238374	1.13142	YES	YES
ENSMUSG00000051242	Pcdhb9	0.00649671	1.13117
ENSMUSG00000029270	Fam69a	0.00310154	1.12629
ENSMUSG00000021702	Thbs4	0.0170961	1.126		YES
ENSMUSG00000043079	Synpo	0.00101342	1.12468
ENSMUSG00000037846	Rtkn2	0.0359935	1.12253
ENSMUSG00000022537	Tmem44	0.0261104	1.1188		YES
ENSMUSG00000026042	Col5a2	0.010215	1.11213		YES
ENSMUSG00000067825	Pex26	0.00032201	1.11134
ENSMUSG00000032826	Ank2	0.00542292	1.11117
ENSMUSG00000039405	Prss23	0.0370759	1.11104		YES
ENSMUSG00000031355	Arhgap6	0.000400284	1.11039	YES
ENSMUSG00000001741	Il16	0.00781256	1.10633
ENSMUSG00000023960	Enpp5	7.48534e-05	1.10558
ENSMUSG00000021728	Emb	0.0190897	1.10042
ENSMUSG00000036800	Fam135b	0.0233645	1.09901
ENSMUSG00000022773	Ypel1	0.0451594	1.09855
ENSMUSG00000038175	Mylip	0.00670723	1.09677
ENSMUSG00000072915	Gm12258	0.0199932	1.09348
ENSMUSG00000028480	Glipr2	0.00811274	1.09109
ENSMUSG00000023031	Cela1	0.0165577	1.08836
ENSMUSG00000027832	Ptx3	0.000114992	1.08796
ENSMUSG00000039450	Dcxr	0.0410509	1.08658
ENSMUSG00000028184	Adgrl2	0.0395975	1.0865		YES
ENSMUSG00000026335	Pam	0.00557829	1.08326
ENSMUSG00000020695	Mrc2	0.0409416	1.08044	YES	YES
ENSMUSG00000031133	Arhgef6	0.017561	1.08009
ENSMUSG00000075012	Fjx1	0.018215	1.0794	YES	YES
ENSMUSG00000045763	Basp1	0.00292802	1.07702		YES
ENSMUSG00000066440	Zfyve26	0.000301286	1.07573
ENSMUSG00000028188	Spata1	0.0396193	1.07481
ENSMUSG00000029673	Auts2	5.47029e-07	1.07423
ENSMUSG00000039976	Tbc1d16	0.0043987	1.0735	YES	YES
ENSMUSG00000039452	Snx22	0.0265767	1.07324
ENSMUSG00000026739	Bmi1	2.44426e-05	1.07253		YES
ENSMUSG00000048644	Ctxn1	0.00655513	1.07238		YES
ENSMUSG00000027381	Bcl2l11	0.0301353	1.07134
ENSMUSG00000039787	Cercam	0.0231901	1.07103
ENSMUSG00000026556	Vangl2	0.00163432	1.07097		YES
ENSMUSG00000044712	Slc38a6	4.76253e-05	1.07059
ENSMUSG00000020232	Hmg20b	0.0027345	1.06731
ENSMUSG00000022469	Rapgef3	0.00389196	1.06564	YES
ENSMUSG00000040723	Rcsd1	0.0315187	1.0634
ENSMUSG00000030409	Dmpk	0.0169031	1.06217
ENSMUSG00000038515	Grtp1	0.0445027	1.06178	YES
ENSMUSG00000000753	Serpinf1	2.04236e-05	1.05517		YES
ENSMUSG00000055862	Izumo4	0.00161704	1.05448
ENSMUSG00000019027	Dnah1	0.0181099	1.05199
ENSMUSG00000033420	Antxr1	0.00366747	1.04812		YES
ENSMUSG00000044551	9930012K11Rik	0.000236704	1.04423		YES
ENSMUSG00000062980	Cped1	0.043631	1.04057
ENSMUSG00000021701	Plk2	0.0412401	1.04033
ENSMUSG00000036053	Fmnl2	0.000560829	1.03895	YES	YES
ENSMUSG00000042363	Lgalsl	0.000244181	1.03719		YES
ENSMUSG00000028028	Alpk1	0.0448809	1.03636
ENSMUSG00000029675	Eln	0.0119058	1.0355		YES
ENSMUSG00000020105	Lrig3	0.0376681	1.03486
ENSMUSG00000036036	Zfp57	7.4669e-05	1.03145
ENSMUSG00000031661	Nkd1	0.00528333	1.03003		YES
ENSMUSG00000008855	Hdac5	0.00419028	1.02743		YES
ENSMUSG00000054074	Skida1	0.01499	1.02433		YES
ENSMUSG00000039307	Hexdc	0.0102573	1.02213
ENSMUSG00000045502	Hcar2	0.0141559	1.02178
ENSMUSG00000024177	Nme4	0.00486783	1.02146		YES
ENSMUSG00000036446	Lum	0.00385357	1.0209
ENSMUSG00000015709	Arnt2	0.000143668	1.02044	YES
ENSMUSG00000033318	Gstt2	0.0411324	1.01877
ENSMUSG00000001248	Gramd1a	0.000682454	1.01703
ENSMUSG00000022525	Hrasls	0.0336887	1.0095		YES
ENSMUSG00000021373	Cap2	0.0159973	1.00813	YES
ENSMUSG00000054057	A930004D18Rik	0.000391011	1.00782		YES
ENSMUSG00000046876	Atxn1	0.0172283	1.00685		YES
ENSMUSG00000047181	Samd14	0.0021471	1.00448
ENSMUSG00000028766	Alpl	0.0387172	1.00438		YES
ENSMUSG00000030796	Tead2	0.0149227	1.00321		YES
ENSMUSG00000048186	Bend7	0.00985544	0.999185		YES
ENSMUSG00000103677	Pcdhga4	0.0254812	0.996171
ENSMUSG00000032968	Inha	0.0396111	0.994838	YES
ENSMUSG00000020728	Cep112	0.0215615	0.992849
ENSMUSG00000030499	Kctd15	0.0324683	0.9904		YES
ENSMUSG00000026883	Dab2ip	0.0305487	0.983705
ENSMUSG00000038256	Bcl9	0.00924161	0.982521		YES
ENSMUSG00000040272	Accs	0.0232198	0.982091		YES
ENSMUSG00000029101	Rgs12	0.00045957	0.981337
ENSMUSG00000039795	Zfand1	0.00348901	0.9785
ENSMUSG00000022377	Asap1	6.74289e-05	0.976659	YES	YES
ENSMUSG00000000782	Tcf7	0.00103701	0.974633
ENSMUSG00000031659	Adcy7	0.0422599	0.974542	YES
ENSMUSG00000028919	Arhgef19	0.0445541	0.973076	YES
ENSMUSG00000002732	Fkbp7	0.00514358	0.972949
ENSMUSG00000048731	Ggnbp1	0.028801	0.972544
ENSMUSG00000043085	Tmem82	0.0348709	0.969028
ENSMUSG00000032024	Clmp	0.00177569	0.968557	YES
ENSMUSG00000044022	Pcdhb21	0.0255512	0.967929
ENSMUSG00000071064	Zfp827	0.0341381	0.966963		YES
ENSMUSG00000040022	Rab11fip2	0.0208657	0.96529
ENSMUSG00000038354	Ankrd35	0.0406757	0.964862
ENSMUSG00000049811	Fam161a	0.000917094	0.962581
ENSMUSG00000038855	Itpkb	0.0445474	0.962128
ENSMUSG00000024426	Atat1	0.00148258	0.961367
ENSMUSG00000001542	Ell2	0.00024641	0.958529
ENSMUSG00000036528	Ppfibp2	0.0190897	0.956469
ENSMUSG00000074793	Hspa12b	0.0121394	0.954364
ENSMUSG00000066829	Zfp810	0.00187496	0.953037
ENSMUSG00000051579	Tceal8	0.027833	0.95026		YES
ENSMUSG00000042942	Greb1l	0.026004	0.947828	YES
ENSMUSG00000021939	Ctsb	0.00964403	0.946633
ENSMUSG00000036452	Arhgap26	0.0180329	0.945541	YES
ENSMUSG00000005609	Ctr9	0.000438641	0.94454
ENSMUSG00000093661	Eif4e3	0.0250408	0.944083
ENSMUSG00000006219	Fblim1	0.0174452	0.942988
ENSMUSG00000091898	Tnnc1	0.00781256	0.942816
ENSMUSG00000022194	Pabpn1	0.0012031	0.941251
ENSMUSG00000095041	AC149090.1	0.0255682	0.941228
ENSMUSG00000036155	Mgat5	0.0300535	0.940669
ENSMUSG00000061882	Ccdc62	0.0250534	0.940649
ENSMUSG00000037852	Cpe	0.0332932	0.940201	YES
ENSMUSG00000042851	Zc3h6	0.0353581	0.934614
ENSMUSG00000038070	Cntln	0.00200355	0.934462
ENSMUSG00000006720	Zfp184	0.0043561	0.930065
ENSMUSG00000034858	Fam214a	0.00253262	0.927011
ENSMUSG00000039542	Ncam1	0.0256737	0.925402	YES	YES
ENSMUSG00000059540	Tcea2	0.00976122	0.922712
ENSMUSG00000024501	Dpysl3	0.0116297	0.920353		YES
ENSMUSG00000020882	Cacnb1	0.0146299	0.917508
ENSMUSG00000038305	Spats2l	0.00071232	0.916547		YES
ENSMUSG00000074738	Fndc10	0.021003	0.916125
ENSMUSG00000030107	Usp18	0.039579	0.914949
ENSMUSG00000041921	Metap1d	0.0337029	0.912109
ENSMUSG00000019278	Dpep1	0.0458624	0.910574
ENSMUSG00000038777	Sema6c	0.0384871	0.909168
ENSMUSG00000036565	Ttyh3	0.028801	0.907824		YES
ENSMUSG00000000838	Fmr1	0.00401857	0.906878
ENSMUSG00000021469	Msx2	0.0157893	0.900692
ENSMUSG00000057286	St6galnac2	0.0186373	0.900038
ENSMUSG00000026825	Dnm1	0.0435936	0.895676
ENSMUSG00000024538	Ppic	0.0188459	0.894598
ENSMUSG00000027799	Nbea	0.00279629	0.894365
ENSMUSG00000048458	Fam212b	0.0251007	0.893787
ENSMUSG00000022617	Chkb	1.8211e-05	0.893667
ENSMUSG00000032925	Itgbl1	0.00557625	0.892319
ENSMUSG00000042439	Zfp532	0.00189083	0.890292		YES
ENSMUSG00000035268	Pkig	0.0220894	0.889062
ENSMUSG00000052698	Tln2	0.0391025	0.888376
ENSMUSG00000070883	Ccdc173	0.0391135	0.884916
ENSMUSG00000008822	Acyp1	0.0476377	0.881678
ENSMUSG00000002257	Def6	0.00133659	0.874977
ENSMUSG00000022265	Ank	0.0316833	0.874823
ENSMUSG00000075415	Fnbp1	0.000289985	0.868233
ENSMUSG00000021725	Parp8	0.000360974	0.868199	YES
ENSMUSG00000047909	Ankrd16	0.0183099	0.865829
ENSMUSG00000068206	Pick1	0.000275401	0.862351
ENSMUSG00000045636	Mtus1	0.0137741	0.858535
ENSMUSG00000026048	Ercc5	4.25579e-05	0.85335
ENSMUSG00000070407	Hs3st3b1	0.0341463	0.84936		YES
ENSMUSG00000040785	Ttc3	0.00348901	0.848874		YES
ENSMUSG00000033722	BC034090	0.000133662	0.847456	YES	YES
ENSMUSG00000023411	Nfatc4	0.0279598	0.846134	YES
ENSMUSG00000020423	Btg2	0.000280298	0.8456
ENSMUSG00000020593	Lpin1	0.0378181	0.843174
ENSMUSG00000007805	Twist2	0.0195011	0.841596	YES
ENSMUSG00000043614	Vps37d	0.044136	0.841328
ENSMUSG00000032366	Tpm1	0.0119201	0.840987		YES
ENSMUSG00000028763	Hspg2	0.0467871	0.837983
ENSMUSG00000032883	Acsl3	0.0031773	0.837518
ENSMUSG00000030218	Mgp	0.046543	0.833792		YES
ENSMUSG00000029581	Fscn1	0.0226058	0.83054		YES
ENSMUSG00000024098	Twsg1	4.5781e-05	0.827565
ENSMUSG00000021185	9030617O03Rik	0.0172116	0.824609
ENSMUSG00000007783	Cpt1c	0.00230354	0.823518		YES
ENSMUSG00000027346	Gpcpd1	0.0250964	0.8231
ENSMUSG00000021262	Evl	0.0292485	0.823076		YES
ENSMUSG00000024043	Arhgap28	0.00647897	0.822831
ENSMUSG00000030659	Nucb2	0.00574539	0.815124
ENSMUSG00000073791	Efcab7	0.0166748	0.813588
ENSMUSG00000021495	Fam193b	0.00173419	0.812229
ENSMUSG00000073968	Trim68	0.0166977	0.808509
ENSMUSG00000026482	Rgl1	0.0037394	0.808267		YES
ENSMUSG00000014426	Map3k4	7.57248e-05	0.806263
ENSMUSG00000062729	Ppox	0.0216825	0.805222
ENSMUSG00000034266	Batf	0.0250534	0.803537
ENSMUSG00000061046	Haghl	0.00349931	0.803326
ENSMUSG00000025823	Pdia4	0.0237643	0.800771
ENSMUSG00000027713	1810062G17Rik	0.0116524	0.800441
ENSMUSG00000038145	Snrk	0.00168106	0.791519
ENSMUSG00000039199	Zdhhc1	0.0479396	0.78956
ENSMUSG00000021552	Gkap1	1.31251e-05	0.78742
ENSMUSG00000027848	Olfml3	0.0144177	0.780788
ENSMUSG00000023272	Creld2	0.0190087	0.779392
ENSMUSG00000022892	App	0.0044498	0.779135
ENSMUSG00000044629	Cnrip1	0.0326794	0.777664
ENSMUSG00000026480	Ncf2	0.0141642	0.775841		YES
ENSMUSG00000024769	Cdc42bpg	0.0163556	0.775411		YES
ENSMUSG00000025268	Maged2	0.00120464	0.764876
ENSMUSG00000026158	Ogfrl1	0.0153723	0.763585		YES
ENSMUSG00000032599	Ip6k2	0.00934372	0.761573
ENSMUSG00000042331	Specc1	0.00173419	0.761117
ENSMUSG00000056185	Snx32	0.0191119	0.759445
ENSMUSG00000051550	Zfp579	0.0250408	0.755358
ENSMUSG00000022912	Pros1	0.00569806	0.755017
ENSMUSG00000002395	Use1	0.0485165	0.754085
ENSMUSG00000034863	Ano8	0.00265615	0.753033
ENSMUSG00000040209	Zfp704	0.00129073	0.751411
ENSMUSG00000074884	Serf2	0.00647897	0.751106
ENSMUSG00000070737	Tmem35b	0.0223964	0.742914
ENSMUSG00000024597	Slc12a2	0.00495671	0.740996
ENSMUSG00000029763	Exoc4	0.0176395	0.740663		YES
ENSMUSG00000028248	Pnisr	0.0422943	0.737936
ENSMUSG00000020048	Hsp90b1	0.00348901	0.735164
ENSMUSG00000023007	Prpf40b	0.00482975	0.734244
ENSMUSG00000058571	Gpc6	0.0405051	0.733812
ENSMUSG00000034675	Dbn1	0.0337395	0.733103		YES
ENSMUSG00000020319	Wdpcp	0.0232198	0.732518
ENSMUSG00000069633	Pex11g	0.0436341	0.731017
ENSMUSG00000032489	Kif9	0.0141642	0.730737
ENSMUSG00000054967	Zfp647	0.0406757	0.7305
ENSMUSG00000045193	Cirbp	0.0357346	0.72975
ENSMUSG00000018378	Cuedc1	0.0130564	0.729634
ENSMUSG00000000881	Dlg3	0.0207891	0.729018
ENSMUSG00000041889	Shisa4	0.0492512	0.727907		YES
ENSMUSG00000047617	Paxx	0.0422599	0.727896
ENSMUSG00000040459	Arglu1	0.0332022	0.723174
ENSMUSG00000035311	Gnptab	0.0373601	0.722893
ENSMUSG00000003190	Bcl2l12	0.0308349	0.716901
ENSMUSG00000032565	Nudt16	0.00828655	0.716222
ENSMUSG00000024781	Lipa	0.0102443	0.714937
ENSMUSG00000063605	Ccdc102a	0.0068003	0.714551		YES
ENSMUSG00000049047	Armcx3	0.00502371	0.714363
ENSMUSG00000022263	Trio	0.0370209	0.712768
ENSMUSG00000030315	Vgll4	0.0236509	0.712655
ENSMUSG00000060301	2610008E11Rik	0.0351347	0.707334
ENSMUSG00000033713	Foxn3	0.00119787	0.707074		YES
ENSMUSG00000022199	Slc22a17	0.0033357	0.70522		YES
ENSMUSG00000035274	Tpbg	0.0216328	0.703378
ENSMUSG00000031681	Smad1	2.06091e-05	0.702518
ENSMUSG00000026004	Kansl1l	0.0400306	0.701782
ENSMUSG00000024921	Smarca2	0.0316149	0.694981		YES
ENSMUSG00000030555	Ttc23	0.00542528	0.692905
ENSMUSG00000024818	Slc25a45	0.00163432	0.692131
ENSMUSG00000028698	Pik3r3	0.0111596	0.691241
ENSMUSG00000030878	Cdr2	0.000135847	0.691165
ENSMUSG00000038151	Prdm1	0.0371224	0.688905
ENSMUSG00000029185	Fam114a1	0.0113107	0.688884
ENSMUSG00000019699	Akt3	0.0427427	0.686697		YES
ENSMUSG00000022272	Myo10	0.0199735	0.685468		YES
ENSMUSG00000021619	Atg10	0.0147546	0.683855
ENSMUSG00000034544	Rsrc1	0.0247201	0.683341		YES
ENSMUSG00000039298	Cdk5rap2	0.0157757	0.682128
ENSMUSG00000019779	Frk	0.0317512	0.681537
ENSMUSG00000030727	Rabep2	0.00213353	0.679021
ENSMUSG00000029913	Prdm5	0.0336887	0.67798		YES
ENSMUSG00000068917	Clk2	0.0236955	0.676025
ENSMUSG00000026018	Ica1l	0.0485165	0.674273
ENSMUSG00000024462	Gabbr1	0.0124939	0.673142
ENSMUSG00000025151	Maged1	8.84681e-05	0.671564		YES
ENSMUSG00000041895	Wipi1	0.000961675	0.671416		YES
ENSMUSG00000063849	Ppcdc	0.000493233	0.66791
ENSMUSG00000049550	Clip1	0.00173419	0.665082
ENSMUSG00000075284	Wipf1	0.0497939	0.664766
ENSMUSG00000030605	Mfge8	0.00452715	0.663324		YES
ENSMUSG00000035168	Tanc1	0.0335544	0.662538
ENSMUSG00000017386	Traf4	0.0332077	0.659425		YES
ENSMUSG00000018395	Kif3a	0.000181456	0.658007
ENSMUSG00000037805	Rpl10a	0.0296279	0.657211
ENSMUSG00000021134	Srsf5	0.027794	0.656261
ENSMUSG00000008167	Fbxw9	0.0141369	0.655425
ENSMUSG00000042745	Id1	0.0219937	0.651477
ENSMUSG00000027546	Atp9a	0.0479435	0.651217
ENSMUSG00000020376	Rnf130	0.000931262	0.650218
ENSMUSG00000051451	Crebzf	0.0012031	0.650021
ENSMUSG00000022270	Retreg1	0.0161602	0.638912
ENSMUSG00000058586	Serhl	0.00672734	0.636857
ENSMUSG00000029022	Miip	0.0466656	0.634171
ENSMUSG00000009995	Taz	0.0137382	0.634154
ENSMUSG00000047766	Lrrc49	0.00858188	0.632618
ENSMUSG00000057133	Chd6	0.0100039	0.631962
ENSMUSG00000016933	Plcg1	0.0389177	0.628934
ENSMUSG00000062866	Phactr2	0.0164057	0.626897
ENSMUSG00000031608	Galnt7	0.0415684	0.622047
ENSMUSG00000028229	Rmdn1	0.0088571	0.621473
ENSMUSG00000071337	Tia1	0.0033382	0.620941
ENSMUSG00000041420	Meis3	0.0011449	0.619709
ENSMUSG00000040105	Plpp6	0.0285813	0.619594		YES
ENSMUSG00000049624	Slc17a5	0.0200935	0.616887
ENSMUSG00000026915	Strbp	0.0342886	0.615931
ENSMUSG00000026740	Dnajc1	0.00549389	0.61473
ENSMUSG00000011658	Fuz	0.0488751	0.614722
ENSMUSG00000023044	Csad	0.0037394	0.614044
ENSMUSG00000059182	Skap2	0.00770577	0.612616		YES
ENSMUSG00000025650	Col7a1	0.0225024	0.612354	YES
ENSMUSG00000037847	Nmrk1	0.0151199	0.611111		YES
ENSMUSG00000025104	Hdgfl3	0.00343719	0.609104
ENSMUSG00000004085	Map3k20	0.00915714	0.608068
ENSMUSG00000032525	Nktr	0.0411943	0.604989
ENSMUSG00000031816	Mthfsd	0.00335119	0.603634
ENSMUSG00000029165	Agbl5	0.0219502	0.602181
ENSMUSG00000022228	Zscan26	0.0128674	0.600918
ENSMUSG00000041429	Nthl1	0.0220469	0.599583
ENSMUSG00000032712	2810474O19Rik	0.00547661	0.597896
ENSMUSG00000030330	Ing4	0.00364433	0.592561
ENSMUSG00000025529	Zfp711	0.0343129	0.592165
ENSMUSG00000030322	Mbd4	0.0285841	0.592158
ENSMUSG00000045251	Zfp688	0.011593	0.583175
ENSMUSG00000026632	Tatdn3	0.0181099	0.582249
ENSMUSG00000021013	Ttc8	0.012022	0.582214		YES
ENSMUSG00000030815	Phkg2	0.00163432	0.581878
ENSMUSG00000033760	Rbm4b	0.0246536	0.580191
ENSMUSG00000020326	Ccng1	0.031794	0.57964		YES
ENSMUSG00000024180	Tmem8	0.0247407	0.572275
ENSMUSG00000005802	Slc30a4	0.0491985	0.572231
ENSMUSG00000040146	Rgl3	0.0319426	0.572136
ENSMUSG00000006476	Nsmf	0.0468453	0.572107
ENSMUSG00000027248	Pdia3	0.0125933	0.571523
ENSMUSG00000035051	Dhx57	0.00644401	0.569523
ENSMUSG00000026014	Raph1	0.0315187	0.566031
ENSMUSG00000058318	Phf21a	0.0209795	0.562707
ENSMUSG00000061758	Akr1b10	0.0140832	0.56085
ENSMUSG00000019718	L3hypdh	0.0316469	0.557048
ENSMUSG00000027245	Hypk	0.0470836	0.55459
ENSMUSG00000023055	Calcoco1	0.00232552	0.549616
ENSMUSG00000029714	Gigyf1	0.00784858	0.547013
ENSMUSG00000051978	Erich1	0.0376415	0.545079
ENSMUSG00000043190	Rfesd	0.0326794	0.535299
ENSMUSG00000048799	Cep120	0.0307022	0.53504
ENSMUSG00000018102	Hist1h2bc	0.0119968	0.532109
ENSMUSG00000026864	Hspa5	0.0327524	0.531854
ENSMUSG00000026594	Ralgps2	0.00257742	0.526367		YES
ENSMUSG00000042050	Wdr60	0.0408748	0.524372
ENSMUSG00000040359	Ufl1	0.00806618	0.524061
ENSMUSG00000022359	Wdyhv1	0.00440519	0.519048
ENSMUSG00000022575	Gsdmd	0.0199047	0.513323
ENSMUSG00000037935	Smarce1	0.00237554	0.504559
ENSMUSG00000042675	Ypel3	0.039868	0.501663
ENSMUSG00000022884	Eif4a2	0.0383199	0.501255
ENSMUSG00000019478	Rab4a	0.0392629	0.499233
ENSMUSG00000037971	1110032A03Rik	0.0196046	0.494386
ENSMUSG00000003573	Homer3	0.0309244	0.493706		YES
ENSMUSG00000002396	Ocel1	0.0341956	0.491744
ENSMUSG00000004460	Dnajb11	0.0391048	0.491095
ENSMUSG00000029759	Pon3	0.043279	0.490233
ENSMUSG00000037697	Ddhd1	0.00430226	0.486559
ENSMUSG00000024780	Cdc37l1	0.027794	0.482318
ENSMUSG00000026307	Scly	0.00653774	0.480359
ENSMUSG00000041936	Agrn	0.0197245	0.474708
ENSMUSG00000024911	Fibp	0.038378	0.471378
ENSMUSG00000022092	Ppp3cc	0.00219285	0.469337
ENSMUSG00000043542	Zc2hc1a	0.0464686	0.467775		YES
ENSMUSG00000034789	Rab24	0.0376415	0.465561
ENSMUSG00000083282	Ctsf	0.00480191	0.459919
ENSMUSG00000036241	Ube2r2	0.0183099	0.456915
ENSMUSG00000040746	Rnf167	0.00224031	0.452784
ENSMUSG00000065979	Cpped1	0.00329103	0.450813		YES
ENSMUSG00000032333	Stoml1	0.0478168	0.434493
ENSMUSG00000066892	Fbxl12	0.0391135	0.426384
ENSMUSG00000040158	Tax1bp3	0.0171065	0.421021
ENSMUSG00000072704	Smim10l1	0.0396111	0.417881
ENSMUSG00000039599	Fam149b	0.0202353	0.415368
ENSMUSG00000030979	Uros	0.0200122	0.409726
ENSMUSG00000032497	Lrrfip2	0.0298838	0.406638
ENSMUSG00000028582	Cc2d1b	0.0196046	0.405301
ENSMUSG00000022386	Trmu	0.0479396	0.379733
ENSMUSG00000030629	Zfand6	0.00613246	0.378181
ENSMUSG00000020260	Pofut2	0.0371658	0.349904
ENSMUSG00000040771	Oard1	0.0468436	0.343432
ENSMUSG00000027575	Arfgap1	0.0336887	0.332358

## Sheet: 4. DOWN in cKO DSCs at baseline
Ensembl_ID	Gene	FDR	Log2 fold change	H3K27me3 target in DSCs? (Nancy et al.)
ENSMUSG00000040284	Gzmg	0.0151169	-7.26208
ENSMUSG00000042212	Sprr2d	9.22576e-06	-6.65912
ENSMUSG00000046474	Krtap4-16	0.0291791	-6.04203
ENSMUSG00000026271	Gpr35	0.00770748	-4.95494
ENSMUSG00000041577	Prelp	1.42233e-10	-4.67984
ENSMUSG00000022579	Gpihbp1	0.00318819	-4.62525
ENSMUSG00000005220	Corin	0.0376681	-4.61959
ENSMUSG00000062551	Prl2c1	0.046543	-4.45879
ENSMUSG00000040280	Ndufa4l2	0.00178648	-4.43685
ENSMUSG00000007209	Ceacam9	0.00117372	-4.39602
ENSMUSG00000022818	Cyp2ab1	0.0258052	-4.39155
ENSMUSG00000029727	Cyp3a13	0.0127234	-4.32166
ENSMUSG00000030713	Klk7	0.000115	-4.30496
ENSMUSG00000064023	Klk8	5.81569e-06	-4.10349
ENSMUSG00000030693	Klk10	1.26549e-05	-3.99854
ENSMUSG00000026639	Lamb3	0.00354155	-3.9493
ENSMUSG00000031845	Bco1	0.00506547	-3.88271
ENSMUSG00000030898	Cckbr	0.00704111	-3.80433
ENSMUSG00000096001	2610528A11Rik	0.00148258	-3.7957
ENSMUSG00000028217	Cdh17	2.65048e-05	-3.74482
ENSMUSG00000039167	Adgrl4	0.0378789	-3.69167
ENSMUSG00000074676	Foxs1	0.00642357	-3.67869
ENSMUSG00000047884	Klk9	2.69791e-05	-3.56037
ENSMUSG00000000732	Icosl	0.00375151	-3.40559
ENSMUSG00000030830	Itgal	0.00144179	-3.40376
ENSMUSG00000050914	Ankrd37	0.0203909	-3.38207
ENSMUSG00000028581	Laptm5	0.0245194	-3.36854
ENSMUSG00000034911	Ushbp1	0.00764659	-3.23757
ENSMUSG00000036960	Clca2	0.021871	-3.23436
ENSMUSG00000068227	Il2rb	0.0254812	-3.22212
ENSMUSG00000019102	Aldh3a1	0.0115463	-3.17915
ENSMUSG00000021594	Srd5a1	0.00953831	-3.17172
ENSMUSG00000025161	Slc16a3	0.00219257	-3.11381	YES
ENSMUSG00000057446	Cts8	0.0342425	-3.10838
ENSMUSG00000040649	Rimklb	1.30726e-06	-3.0968
ENSMUSG00000024621	Csf1r	0.0383199	-3.05365
ENSMUSG00000055675	Kbtbd11	0.0074839	-3.03159
ENSMUSG00000040747	Cd53	0.00393433	-3.01807
ENSMUSG00000032528	Vipr1	0.00917159	-2.96867
ENSMUSG00000039377	Hlx	0.00168106	-2.9534
ENSMUSG00000046733	Gprc5a	0.0270978	-2.94233
ENSMUSG00000078795	Ceacam15	0.000245681	-2.93239
ENSMUSG00000022441	Efcab6	0.000617579	-2.91978
ENSMUSG00000020911	Krt19	4.85211e-08	-2.91173
ENSMUSG00000043789	Vwce	0.000385541	-2.78831
ENSMUSG00000032511	Scn5a	0.00094391	-2.78593
ENSMUSG00000022237	Ankrd33b	0.00470534	-2.77576
ENSMUSG00000039578	Ccser1	0.000665696	-2.76516
ENSMUSG00000022754	Tmem45a	0.037863	-2.75055
ENSMUSG00000030787	Lyve1	0.00121238	-2.74608
ENSMUSG00000041481	Serpina3g	0.00552243	-2.71811
ENSMUSG00000039457	Ppl	0.00126752	-2.70944
ENSMUSG00000027377	Mall	0.0182014	-2.68361
ENSMUSG00000037334	H2-M1	0.0397656	-2.67535
ENSMUSG00000055368	Slc6a2	0.0477188	-2.6548
ENSMUSG00000047867	Gimap6	0.022926	-2.62517
ENSMUSG00000054690	Emcn	0.0391048	-2.62369
ENSMUSG00000021765	Fst	0.00615629	-2.62363
ENSMUSG00000024907	Gal	0.00391561	-2.61654
ENSMUSG00000004655	Aqp1	0.000305612	-2.60103
ENSMUSG00000068349	Gml	0.00704111	-2.56765
ENSMUSG00000036006	Ripor2	0.0353581	-2.55409
ENSMUSG00000090877	Hspa1b	0.010215	-2.5525
ENSMUSG00000063011	Msln	2.02379e-08	-2.52107
ENSMUSG00000037492	Zmat4	2.65048e-05	-2.51582
ENSMUSG00000030653	Gm45837	0.00189083	-2.51393
ENSMUSG00000052180	Serpinb6c	0.000291631	-2.50868
ENSMUSG00000031216	Stard8	0.0200188	-2.47277
ENSMUSG00000021348	Prl7d1	0.0159219	-2.47117
ENSMUSG00000034127	Tspan8	5.47029e-07	-2.45126
ENSMUSG00000031298	Adgrg2	1.04528e-05	-2.43013
ENSMUSG00000025475	Adgra1	0.010365	-2.40229
ENSMUSG00000048163	Selplg	0.00628797	-2.37411
ENSMUSG00000091971	Hspa1a	0.0207781	-2.36998
ENSMUSG00000029648	Flt1	0.0232671	-2.35339
ENSMUSG00000001510	Dlx3	0.00127792	-2.34159
ENSMUSG00000028527	Ak4	0.0280245	-2.33043	YES
ENSMUSG00000006777	Krt23	0.00350764	-2.32919
ENSMUSG00000019846	Lama4	0.00393871	-2.32559
ENSMUSG00000033060	Lmo7	0.000148651	-2.30828
ENSMUSG00000015970	Chdh	0.0011022	-2.30344
ENSMUSG00000060962	Dmkn	4.26235e-05	-2.29301
ENSMUSG00000016758	Bik	0.00899151	-2.2824
ENSMUSG00000030483	Cyp2b10	0.0327697	-2.28117
ENSMUSG00000015966	Il17rb	0.000843516	-2.26622
ENSMUSG00000041827	Oasl1	0.00555024	-2.25429
ENSMUSG00000027375	Mal	0.0319044	-2.24575
ENSMUSG00000026678	Rgs5	0.000124748	-2.2302
ENSMUSG00000044033	Ccdc141	0.0116727	-2.22823
ENSMUSG00000075604	Cyp11b1	0.0121135	-2.20779
ENSMUSG00000024743	Syt7	0.000587313	-2.18544
ENSMUSG00000020173	Cobl	1.45337e-05	-2.18469	YES
ENSMUSG00000049858	Suox	0.00111315	-2.17145
ENSMUSG00000027801	Tm4sf4	0.0265035	-2.16945
ENSMUSG00000041565	L3mbtl4	0.0411324	-2.16657
ENSMUSG00000004328	Hif3a	0.01229	-2.13946
ENSMUSG00000020542	Myocd	0.00420213	-2.13051
ENSMUSG00000069855	Slc47a2	0.0411324	-2.11916
ENSMUSG00000001053	N4bp3	0.00857919	-2.11689
ENSMUSG00000032338	Hcn4	0.0103677	-2.09551
ENSMUSG00000023247	Guca2a	0.0141994	-2.07151
ENSMUSG00000037161	Mgarp	0.0176078	-2.05902
ENSMUSG00000021707	Dhfr	0.000428528	-2.0537
ENSMUSG00000042812	Foxf1	0.00178648	-2.04936
ENSMUSG00000058400	Qrfpr	0.0147042	-2.04473
ENSMUSG00000028337	Coro2a	0.00343806	-2.01993
ENSMUSG00000028963	Uts2	0.0391135	-2.01461
ENSMUSG00000046259	Sprr2h	0.000717524	-2.00705
ENSMUSG00000020151	Ptprr	0.0120708	-2.00285
ENSMUSG00000039313	AF529169	0.0319113	-2.00139
ENSMUSG00000027452	Acss1	0.00333527	-1.99928
ENSMUSG00000021118	Plek2	0.0144794	-1.96922
ENSMUSG00000067780	Pi15	0.0190557	-1.96816
ENSMUSG00000056413	Adap1	0.0319044	-1.9435
ENSMUSG00000044041	Krt13	1.21824e-05	-1.90984
ENSMUSG00000070473	Cldn3	0.00523939	-1.90157
ENSMUSG00000015468	Notch4	0.0365227	-1.89557
ENSMUSG00000034159	2310007B03Rik	0.00482378	-1.88078
ENSMUSG00000017697	Ada	8.12108e-07	-1.88015
ENSMUSG00000029322	Plac8	0.0155066	-1.87606
ENSMUSG00000044294	Krt84	0.00522386	-1.87309
ENSMUSG00000042284	Itga1	0.0350007	-1.85458
ENSMUSG00000050022	Amz1	0.000804158	-1.79999
ENSMUSG00000027843	Ptpn22	0.030917	-1.79634
ENSMUSG00000039518	Cdsn	0.00484731	-1.79369
ENSMUSG00000055360	Prl2c5	0.000493233	-1.79142
ENSMUSG00000037411	Serpine1	0.015625	-1.77883
ENSMUSG00000050931	Sgms2	0.0172283	-1.77143	YES
ENSMUSG00000029217	Tec	0.0171065	-1.7679
ENSMUSG00000040016	Ptger3	1.39438e-05	-1.76574
ENSMUSG00000075033	Nxpe3	2.27926e-10	-1.75661
ENSMUSG00000063229	Ldha	0.00279628	-1.75022
ENSMUSG00000056457	Prl2c3	0.0414079	-1.74981
ENSMUSG00000041012	Cmtm8	0.000373364	-1.73592
ENSMUSG00000027562	Car2	0.00165016	-1.73558
ENSMUSG00000002831	Plin4	0.000498355	-1.73145
ENSMUSG00000027800	Tm4sf1	0.000212775	-1.7241
ENSMUSG00000027200	Sema6d	0.0320318	-1.69968
ENSMUSG00000047182	Irs3	0.000440853	-1.6941
ENSMUSG00000037868	Egr2	0.043279	-1.68365	YES
ENSMUSG00000044337	Ackr3	0.0266761	-1.67663
ENSMUSG00000021990	Spata13	0.0246536	-1.67337	YES
ENSMUSG00000016918	Sulf1	0.00236981	-1.66893
ENSMUSG00000019359	Gdpd2	0.000762862	-1.66806
ENSMUSG00000021091	Serpina3n	0.00175594	-1.66291
ENSMUSG00000029134	Plb1	0.000430056	-1.65754
ENSMUSG00000067201	H2-M9	0.00104274	-1.64068
ENSMUSG00000062563	Cys1	0.00751702	-1.60837	YES
ENSMUSG00000030930	Chst15	0.0182271	-1.6008	YES
ENSMUSG00000027495	Fam210b	0.0210978	-1.59841
ENSMUSG00000019850	Tnfaip3	0.0141642	-1.5917
ENSMUSG00000019851	Perp	5.97856e-05	-1.58251
ENSMUSG00000006445	Epha2	0.0338754	-1.57367
ENSMUSG00000058153	Sez6l	0.0133126	-1.57188
ENSMUSG00000042367	Gjb3	0.00117385	-1.56674
ENSMUSG00000046731	Kctd11	0.0465217	-1.56437
ENSMUSG00000019647	Sema6a	0.00619672	-1.55634
ENSMUSG00000020277	Pfkl	0.031287	-1.53853
ENSMUSG00000047586	Nccrp1	0.000208241	-1.53118
ENSMUSG00000023942	Slc29a1	0.00135086	-1.52407
ENSMUSG00000028931	Kcnab2	0.0196046	-1.52168
ENSMUSG00000024247	Pkdcc	0.00090497	-1.52104
ENSMUSG00000073433	Arhgdig	0.000617579	-1.51715	YES
ENSMUSG00000020399	Havcr2	0.039868	-1.50004
ENSMUSG00000041559	Fmod	0.0060674	-1.49004
ENSMUSG00000022346	Myc	5.09332e-05	-1.48664
ENSMUSG00000074269	Rec114	0.0283724	-1.48382
ENSMUSG00000007097	Atp1a2	0.016769	-1.46851
ENSMUSG00000024511	Rab27b	0.0229467	-1.46491
ENSMUSG00000046794	Ppp1r3b	0.0233645	-1.46261	YES
ENSMUSG00000028836	Slc30a2	0.0435936	-1.46132
ENSMUSG00000045053	Kcng3	0.0427969	-1.44919
ENSMUSG00000041112	Elmo1	0.0162702	-1.44841
ENSMUSG00000022206	Npr3	0.0383241	-1.44352
ENSMUSG00000029674	Limk1	0.00273109	-1.44187
ENSMUSG00000074063	Osgin1	0.0316833	-1.43798
ENSMUSG00000011179	Odc1	0.0387088	-1.43179
ENSMUSG00000032068	Plet1	0.015038	-1.39809
ENSMUSG00000050777	Tmem37	0.0137382	-1.39726
ENSMUSG00000031883	Car7	0.0196143	-1.36822
ENSMUSG00000029314	Gpat3	0.00745539	-1.36136
ENSMUSG00000024640	Psat1	9.54773e-06	-1.34919
ENSMUSG00000021196	Pfkp	0.0198677	-1.33342
ENSMUSG00000044986	Tst	0.000560829	-1.32372
ENSMUSG00000033960	Jcad	0.0396193	-1.31483
ENSMUSG00000028862	Map3k6	0.00231722	-1.31451
ENSMUSG00000032113	Chek1	0.0210978	-1.31014
ENSMUSG00000019590	Cyb561	0.0139381	-1.31012
ENSMUSG00000029174	Tbc1d1	0.00248494	-1.30621
ENSMUSG00000034336	Ina	0.0463012	-1.29204
ENSMUSG00000034575	Papd7	0.00740689	-1.28985
ENSMUSG00000024912	Fosl1	0.00715287	-1.28915	YES
ENSMUSG00000044164	Rnf182	5.47029e-07	-1.28425
ENSMUSG00000045664	Cdc42ep2	0.0030396	-1.28267
ENSMUSG00000033644	Piwil2	0.0316833	-1.28009
ENSMUSG00000044456	Rin3	0.00128395	-1.27364
ENSMUSG00000038550	Ciart	0.00122906	-1.26538
ENSMUSG00000072082	Ccnf	0.00580934	-1.2569
ENSMUSG00000024395	Lims2	0.0282345	-1.2514
ENSMUSG00000075707	Dio3	0.0196046	-1.24506
ENSMUSG00000031963	Bmper	0.0153667	-1.24268	YES
ENSMUSG00000020227	Irak3	0.0100963	-1.22848
ENSMUSG00000027496	Aurka	0.000126452	-1.22494
ENSMUSG00000045377	Tmem88	0.00173328	-1.22268
ENSMUSG00000020823	Sec14l1	0.00595688	-1.21852
ENSMUSG00000034959	Rubcnl	0.0242376	-1.20928
ENSMUSG00000041736	Tspo	0.0133183	-1.20498
ENSMUSG00000023456	Tpi1	0.0141804	-1.20187
ENSMUSG00000031958	Ldhd	0.011981	-1.20092
ENSMUSG00000005483	Dnajb1	0.0124528	-1.19151
ENSMUSG00000028655	Mfsd2a	0.0406757	-1.18205
ENSMUSG00000043091	Tuba1c	4.25579e-05	-1.17663
ENSMUSG00000032902	Slc16a1	0.00340625	-1.17518
ENSMUSG00000024338	Psmb8	0.00588818	-1.16575
ENSMUSG00000003153	Slc2a3	0.032999	-1.16415
ENSMUSG00000038943	Prc1	0.0151669	-1.15681
ENSMUSG00000032281	Acsbg1	0.0206894	-1.14053
ENSMUSG00000026655	Fam107b	0.00179775	-1.13745
ENSMUSG00000030867	Plk1	0.0142752	-1.13681
ENSMUSG00000006678	Pola1	0.0043987	-1.13646
ENSMUSG00000057969	Sema3b	0.000212157	-1.1346
ENSMUSG00000025324	Atp10a	0.0311054	-1.11705
ENSMUSG00000038094	Atp13a4	0.0355188	-1.10796
ENSMUSG00000034157	Cipc	0.00884931	-1.10755
ENSMUSG00000011884	Gltp	0.00122906	-1.1074
ENSMUSG00000032515	Csrnp1	0.00142104	-1.10175
ENSMUSG00000020325	Fstl3	0.0196279	-1.10052
ENSMUSG00000040658	Dnph1	0.00774728	-1.09712
ENSMUSG00000037242	Clic4	7.01762e-05	-1.09022
ENSMUSG00000024664	Fads3	0.000516051	-1.08533
ENSMUSG00000035397	Klf16	2.35079e-05	-1.08401
ENSMUSG00000002870	Mcm2	3.77009e-06	-1.08108
ENSMUSG00000027395	Polr1b	1.35209e-06	-1.07389
ENSMUSG00000008734	Gprc5b	0.0251007	-1.06478	YES
ENSMUSG00000027715	Ccna2	0.0357346	-1.06372
ENSMUSG00000028614	Ndc1	0.000254843	-1.05717
ENSMUSG00000026994	Galnt3	0.0476833	-1.0515
ENSMUSG00000028755	Cda	0.0157901	-1.0496
ENSMUSG00000041859	Mcm3	0.000827986	-1.03191
ENSMUSG00000015112	Slc25a13	0.00032201	-1.03056
ENSMUSG00000005148	Klf5	0.000386604	-1.02744
ENSMUSG00000063524	Eno1	0.00672734	-1.0251
ENSMUSG00000046994	Mars2	2.28453e-05	-1.02396
ENSMUSG00000029246	Ppat	0.000193985	-1.01442
ENSMUSG00000020534	Shmt1	0.0182314	-1.01308
ENSMUSG00000035683	Melk	0.0367682	-1.00984
ENSMUSG00000059588	Calcrl	0.0435936	-1.00806
ENSMUSG00000030109	Slc6a12	0.0355001	-1.00017
ENSMUSG00000026622	Nek2	0.0125561	-0.998026
ENSMUSG00000059791	Nrm	3.01168e-05	-0.997503
ENSMUSG00000004929	Thop1	4.68792e-05	-0.992146
ENSMUSG00000052392	Acot4	0.0109871	-0.988985
ENSMUSG00000020527	Myo19	0.00088885	-0.987763
ENSMUSG00000006585	Cdt1	2.14754e-07	-0.984312
ENSMUSG00000024791	Cdca5	0.00923314	-0.983257
ENSMUSG00000015656	Hspa8	0.00854481	-0.982163
ENSMUSG00000031075	Ano1	0.00830164	-0.980552
ENSMUSG00000042195	Slc35f2	0.0250628	-0.979857
ENSMUSG00000075232	Amd1	0.000964411	-0.978075
ENSMUSG00000062070	Pgk1	0.00389196	-0.977814
ENSMUSG00000032860	P2ry2	0.0292836	-0.96852
ENSMUSG00000062867	Impdh2	0.00024641	-0.965985
ENSMUSG00000020773	Trim47	8.79877e-05	-0.961328
ENSMUSG00000035049	Rrp12	0.000161107	-0.957026
ENSMUSG00000023004	Tuba1b	0.00115817	-0.95628
ENSMUSG00000005057	Sh2b2	0.0283724	-0.954675
ENSMUSG00000027654	Fam83d	0.00984132	-0.951061
ENSMUSG00000001228	Uhrf1	0.000216772	-0.950819
ENSMUSG00000020988	L2hgdh	6.6839e-05	-0.946616
ENSMUSG00000032038	St3gal4	0.00200318	-0.946375
ENSMUSG00000031403	Dkc1	0.000948735	-0.944653
ENSMUSG00000074802	Gas2l3	0.0272566	-0.944375
ENSMUSG00000024525	Impa2	0.000881939	-0.943871
ENSMUSG00000018796	Acsl1	0.0421279	-0.939429
ENSMUSG00000042719	Naa25	0.00508454	-0.935832
ENSMUSG00000026355	Mcm6	0.00817332	-0.934756
ENSMUSG00000038034	Igsf8	0.000103639	-0.931378
ENSMUSG00000027994	Mcub	0.00265651	-0.929808
ENSMUSG00000021965	Ska3	0.0439987	-0.929188
ENSMUSG00000039145	Camk1d	0.0130896	-0.927838	YES
ENSMUSG00000014850	Msh3	0.0182271	-0.926801
ENSMUSG00000032231	Anxa2	0.00251132	-0.92495
ENSMUSG00000000058	Cav2	0.0395313	-0.921307
ENSMUSG00000001436	Slc19a1	6.98591e-06	-0.918009
ENSMUSG00000040675	Mthfd1l	0.000878645	-0.917196
ENSMUSG00000022408	Fam83f	0.0338296	-0.916873	YES
ENSMUSG00000053801	Grwd1	0.000350037	-0.916442
ENSMUSG00000052151	Plpp2	0.000148664	-0.914738
ENSMUSG00000041774	Ydjc	0.0251007	-0.913624
ENSMUSG00000038578	Susd1	0.0180575	-0.912832
ENSMUSG00000026317	Cln8	0.00522386	-0.910815
ENSMUSG00000025403	Shmt2	8.47322e-05	-0.910237
ENSMUSG00000029752	Asns	0.00881001	-0.909592
ENSMUSG00000033998	Kcnk1	0.0285813	-0.909311
ENSMUSG00000038279	Nop2	0.000123663	-0.909113
ENSMUSG00000024232	Bambi	0.0357346	-0.90863
ENSMUSG00000020131	Pcsk4	0.0307022	-0.904435
ENSMUSG00000016319	Slc25a5	9.02471e-05	-0.903906
ENSMUSG00000028430	Nol6	0.000120034	-0.902509
ENSMUSG00000016552	Foxred2	0.0113891	-0.901357
ENSMUSG00000011752	Pgam1	0.00322499	-0.894918
ENSMUSG00000027215	Cd82	0.0116297	-0.891839
ENSMUSG00000024270	Slc39a6	0.00619672	-0.891314
ENSMUSG00000024891	Slc29a2	0.0091943	-0.890174
ENSMUSG00000098557	Kctd12	0.0383199	-0.886946
ENSMUSG00000001964	Emd	0.0301353	-0.886296
ENSMUSG00000015759	Cnih1	0.00185194	-0.884977
ENSMUSG00000032754	Slc8b1	0.0131522	-0.883789
ENSMUSG00000030268	Bcat1	0.0071806	-0.879659	YES
ENSMUSG00000057880	Abat	0.0337029	-0.878035
ENSMUSG00000042644	Itpr3	0.00315272	-0.874304
ENSMUSG00000000296	Tpd52l1	0.0186373	-0.874058
ENSMUSG00000005410	Mcm5	7.80725e-05	-0.874043
ENSMUSG00000041438	Utp4	0.000103143	-0.871155
ENSMUSG00000066232	Ipo7	0.00127792	-0.861474
ENSMUSG00000031146	Plp2	6.6839e-05	-0.861226
ENSMUSG00000033161	Atp1a1	0.00105564	-0.856415
ENSMUSG00000031432	Prps1	2.69791e-05	-0.856269
ENSMUSG00000002957	Ap2a2	0.000717524	-0.854783
ENSMUSG00000056498	Tmem154	0.00424555	-0.85455
ENSMUSG00000041143	Tmco4	0.0181158	-0.847711
ENSMUSG00000030695	Aldoa	0.00679373	-0.844694
ENSMUSG00000038046	Mrm3	0.000191416	-0.844401
ENSMUSG00000005481	Ddx39	9.9382e-07	-0.840918
ENSMUSG00000025869	Nop16	0.002878	-0.834177
ENSMUSG00000040463	Mybbp1a	0.00243725	-0.831013
ENSMUSG00000001918	Slc1a5	0.0228305	-0.827966
ENSMUSG00000028896	Rcc1	0.000728794	-0.827016
ENSMUSG00000036427	Gpi1	0.00672734	-0.824336
ENSMUSG00000006641	Slc5a6	0.0283074	-0.824002
ENSMUSG00000045827	Serpinb9	0.0357346	-0.82217
ENSMUSG00000029528	Pxn	0.00152406	-0.821032
ENSMUSG00000039131	Gipc2	0.00792538	-0.82043
ENSMUSG00000021569	Trip13	0.0339546	-0.813644
ENSMUSG00000060950	Trmt61a	0.00182183	-0.812066
ENSMUSG00000062312	Erbb2	0.0170293	-0.808686
ENSMUSG00000035455	Fignl1	0.0370209	-0.802982
ENSMUSG00000001707	Eef1e1	0.00964403	-0.801586
ENSMUSG00000044147	Arf6	0.00806618	-0.801184
ENSMUSG00000021595	Nsun2	0.0299079	-0.800486
ENSMUSG00000029171	Pgm1	0.000329408	-0.800231
ENSMUSG00000020974	Pole2	0.00283242	-0.79965
ENSMUSG00000042216	Sgsm1	0.0231912	-0.797487
ENSMUSG00000034203	Chchd4	0.00973017	-0.794617
ENSMUSG00000048109	Rbm15	0.0301699	-0.790893
ENSMUSG00000000561	Wdr77	6.70117e-05	-0.789363
ENSMUSG00000040195	Nemp1	0.0034898	-0.787952
ENSMUSG00000033096	Apmap	0.0281029	-0.784209
ENSMUSG00000040511	Pvr	0.0246671	-0.782418
ENSMUSG00000005374	Tbl2	0.0071806	-0.782021
ENSMUSG00000022673	Mcm4	0.0147163	-0.780923
ENSMUSG00000028108	Ecm1	0.0246671	-0.780587
ENSMUSG00000038650	Rnh1	4.50098e-06	-0.780318
ENSMUSG00000032834	Pwp2	0.00016873	-0.780002
ENSMUSG00000034875	Nudt19	0.00163324	-0.779505
ENSMUSG00000028948	Nol9	0.0029755	-0.778238
ENSMUSG00000020255	D10Wsu102e	0.00475303	-0.777613
ENSMUSG00000025630	Hprt	0.000212775	-0.775797
ENSMUSG00000073700	Klhl21	0.0220696	-0.775144
ENSMUSG00000052926	Rnaseh2a	0.0290133	-0.774458
ENSMUSG00000034591	Slc41a2	0.000393728	-0.773998	YES
ENSMUSG00000019899	Lama2	0.0353999	-0.773262
ENSMUSG00000031504	Rab20	0.0130725	-0.772387	YES
ENSMUSG00000043445	Pgp	0.0479435	-0.771115
ENSMUSG00000034424	Gcsh	2.65048e-05	-0.767854
ENSMUSG00000027555	Car13	0.00174077	-0.767365
ENSMUSG00000071652	Ints5	1.16523e-05	-0.766804
ENSMUSG00000029610	Aimp2	0.000513706	-0.766568
ENSMUSG00000025395	Prim1	0.0196834	-0.765085
ENSMUSG00000036078	Sigmar1	6.44507e-06	-0.757184
ENSMUSG00000034165	Ccnd3	0.0183724	-0.753563
ENSMUSG00000022962	Gart	3.73485e-05	-0.752362
ENSMUSG00000009291	Pttg1ip	0.0196279	-0.750529
ENSMUSG00000041765	Ubac2	0.00850693	-0.749074
ENSMUSG00000074811	Hps6	3.44774e-07	-0.748492
ENSMUSG00000015619	Gata3	0.0138034	-0.74767
ENSMUSG00000038335	Tsr1	0.0131898	-0.742214
ENSMUSG00000041313	Slc7a1	0.0177327	-0.739809	YES
ENSMUSG00000031657	Heatr3	3.7595e-05	-0.739171
ENSMUSG00000023110	Prmt5	7.12705e-06	-0.738671
ENSMUSG00000014547	Wdfy2	0.0300408	-0.737555
ENSMUSG00000031353	Rbbp7	0.000948105	-0.737502
ENSMUSG00000006442	Srm	0.0229794	-0.736331
ENSMUSG00000006456	Rbm14	0.000283208	-0.736227
ENSMUSG00000005470	Asf1b	0.0203323	-0.735818
ENSMUSG00000025001	Hells	0.0162369	-0.733707
ENSMUSG00000024037	Wdr4	0.00104974	-0.732176
ENSMUSG00000043487	Acot6	0.00133873	-0.730826
ENSMUSG00000028540	Dph2	0.00250202	-0.730152
ENSMUSG00000029430	Ran	0.0271227	-0.72992
ENSMUSG00000090290	Tarbp1	0.0167256	-0.727947
ENSMUSG00000079435	Rpl36a	0.0310965	-0.727435
ENSMUSG00000002983	Relb	0.00254483	-0.724916
ENSMUSG00000021775	Nr1d2	0.0136695	-0.724106
ENSMUSG00000069808	Fam57a	9.46731e-06	-0.724093
ENSMUSG00000026020	Nop58	0.0196279	-0.723062
ENSMUSG00000027018	Hat1	0.038378	-0.72237
ENSMUSG00000034509	Mad2l1bp	0.0027345	-0.721256
ENSMUSG00000055447	Cd47	0.000713432	-0.720298
ENSMUSG00000041712	Ubr7	0.000950126	-0.718996
ENSMUSG00000032786	Alas1	0.0123751	-0.718797
ENSMUSG00000046062	Ppp1r15b	0.0130148	-0.710478
ENSMUSG00000028703	Lrrc41	2.93844e-08	-0.710239
ENSMUSG00000029326	Enoph1	9.72304e-06	-0.709822
ENSMUSG00000035769	Xylb	0.0113891	-0.708733
ENSMUSG00000037523	Mavs	0.00173419	-0.708637
ENSMUSG00000027405	Nop56	0.00860771	-0.707965
ENSMUSG00000026784	Pdss1	0.0250821	-0.704645
ENSMUSG00000031145	Prickle3	0.013415	-0.70378
ENSMUSG00000038250	Usp38	0.0196143	-0.703698
ENSMUSG00000026435	Slc45a3	0.00279233	-0.701282
ENSMUSG00000026377	Nifk	0.00106005	-0.700215
ENSMUSG00000060098	Prmt7	0.00176621	-0.697526
ENSMUSG00000030281	Il17rc	0.0169855	-0.696831
ENSMUSG00000025816	Sec61a2	0.000325802	-0.696252
ENSMUSG00000085793	Lin52	0.000283208	-0.695776
ENSMUSG00000079442	St6galnac4	0.0389445	-0.69325
ENSMUSG00000034300	Fam53c	0.00520435	-0.692846
ENSMUSG00000026617	Bpnt1	0.043279	-0.691141
ENSMUSG00000026174	Cnot9	0.000879072	-0.690362
ENSMUSG00000032340	Neo1	0.0341463	-0.690106
ENSMUSG00000039682	Lap3	3.44774e-07	-0.688734
ENSMUSG00000043811	Rtn4r	0.0460103	-0.687485	YES
ENSMUSG00000034667	Xpot	0.00262916	-0.687158
ENSMUSG00000055723	Rras2	0.00271473	-0.686196
ENSMUSG00000007029	Vars	0.00824853	-0.685248
ENSMUSG00000018583	G3bp1	2.31928e-06	-0.681641
ENSMUSG00000041747	Utp15	0.00576046	-0.680975
ENSMUSG00000078440	Dohh	0.0445474	-0.6794
ENSMUSG00000020075	Ddx21	0.00578139	-0.678294
ENSMUSG00000096740	Lbhd1	0.0476377	-0.678045
ENSMUSG00000024785	Rcl1	0.0116899	-0.677401
ENSMUSG00000029416	Slc15a4	0.000208241	-0.675667
ENSMUSG00000019948	Actr6	0.0171507	-0.673969
ENSMUSG00000024824	Rad9a	0.000240443	-0.672232
ENSMUSG00000001750	Tcirg1	0.0371416	-0.671706
ENSMUSG00000008435	Rdh13	0.00154495	-0.671466
ENSMUSG00000039232	Stx11	0.0182314	-0.670713
ENSMUSG00000026708	Cenpl	0.0111543	-0.670415
ENSMUSG00000037344	Slc12a9	0.00246942	-0.669809
ENSMUSG00000041598	Cdc42ep4	0.0465935	-0.669748
ENSMUSG00000039202	Abhd2	0.0123137	-0.669311
ENSMUSG00000003848	Nob1	0.000167454	-0.669309
ENSMUSG00000025198	Erlin1	0.0466484	-0.665687
ENSMUSG00000016757	Ttll12	0.00718572	-0.664308
ENSMUSG00000038121	Fam210a	0.00718833	-0.663591
ENSMUSG00000050043	Tmx2	0.000103051	-0.661314
ENSMUSG00000015961	Adss	0.000261959	-0.661276
ENSMUSG00000025613	Cct8	0.00672734	-0.661233
ENSMUSG00000041506	Rrp9	0.0108375	-0.660707
ENSMUSG00000028069	Gpatch4	0.0184035	-0.660695
ENSMUSG00000017764	Zswim1	0.00161083	-0.660018
ENSMUSG00000018362	Kpna2	0.00244064	-0.659746
ENSMUSG00000029560	Snx8	2.1875e-05	-0.659098
ENSMUSG00000053113	Socs3	0.0149213	-0.659064
ENSMUSG00000028793	Rnf19b	0.0344957	-0.657767
ENSMUSG00000043702	Pde12	0.00104974	-0.65667
ENSMUSG00000027613	Eif6	0.044489	-0.656339
ENSMUSG00000029500	Pgam5	0.000168063	-0.655212
ENSMUSG00000033313	Fbxl8	0.00685969	-0.654557
ENSMUSG00000018143	Mafk	0.0212937	-0.654534
ENSMUSG00000030888	Rrp8	2.09203e-06	-0.65434
ENSMUSG00000026974	Zmynd19	0.0169855	-0.653893
ENSMUSG00000032294	Pkm	0.0188225	-0.653237
ENSMUSG00000001785	Pwp1	0.00134261	-0.652239
ENSMUSG00000028882	Ppp1r8	0.0129456	-0.651644
ENSMUSG00000019437	Tlcd1	0.0445027	-0.6504
ENSMUSG00000026342	Slc35f5	0.00344401	-0.650045
ENSMUSG00000037463	Fbxo27	0.0248271	-0.648896
ENSMUSG00000063480	Snu13	0.00810281	-0.648368
ENSMUSG00000024190	Dusp1	0.037459	-0.64765
ENSMUSG00000018446	C1qbp	0.0171632	-0.647301
ENSMUSG00000073139	Tmem185a	0.000941386	-0.644486
ENSMUSG00000026547	Tagln2	0.0226069	-0.640516
ENSMUSG00000040620	Dhx33	0.0288127	-0.639099
ENSMUSG00000026245	Farsb	6.04072e-05	-0.637416
ENSMUSG00000078812	Eif5a	0.0400907	-0.637295
ENSMUSG00000024843	Chka	0.00351105	-0.636024
ENSMUSG00000026796	Fam129b	0.0292836	-0.634592
ENSMUSG00000026094	Stk17b	0.0298838	-0.634524
ENSMUSG00000024234	Mtpap	0.00452715	-0.634462
ENSMUSG00000034135	Sik3	0.00326017	-0.63225
ENSMUSG00000028854	Slc9a1	0.0323528	-0.631743
ENSMUSG00000019297	Nop9	0.000299989	-0.631613
ENSMUSG00000031400	G6pdx	0.0403575	-0.631509
ENSMUSG00000038510	Rpf2	0.00984132	-0.63056
ENSMUSG00000035704	Alg8	0.00335119	-0.630109
ENSMUSG00000057666	Gapdh	0.0460663	-0.629605
ENSMUSG00000022674	Ube2v2	0.0248683	-0.629023
ENSMUSG00000002319	Ipo4	0.000255496	-0.628868
ENSMUSG00000027162	Lin7c	0.0193963	-0.627999
ENSMUSG00000006782	Cnp	0.0473659	-0.625892
ENSMUSG00000047719	Ubiad1	0.0012856	-0.624253
ENSMUSG00000058392	Rrp1b	0.0281661	-0.621727
ENSMUSG00000038299	Wdr36	0.00233758	-0.620865
ENSMUSG00000033658	Ddx19b	0.00806618	-0.620058
ENSMUSG00000045665	Mfsd5	7.48534e-05	-0.618158
ENSMUSG00000032939	Nup93	0.0185429	-0.61744
ENSMUSG00000002068	Ccne1	0.0169855	-0.616886
ENSMUSG00000028633	Ctps	0.00735139	-0.615848
ENSMUSG00000001576	Ergic1	0.0319044	-0.615502
ENSMUSG00000035834	Polr3g	0.040401	-0.615303
ENSMUSG00000003868	Ruvbl2	0.00610583	-0.614546
ENSMUSG00000028669	Pithd1	0.0301353	-0.613924
ENSMUSG00000023988	Bysl	0.00022561	-0.613592
ENSMUSG00000055491	Pprc1	0.0210383	-0.613076
ENSMUSG00000068039	Tcp1	0.0044859	-0.613024
ENSMUSG00000026127	Imp4	6.50602e-05	-0.612033
ENSMUSG00000002835	Chaf1a	0.0125178	-0.611631
ENSMUSG00000021731	Mrps30	0.00553203	-0.611503
ENSMUSG00000028035	Dnajb4	0.0222465	-0.611289
ENSMUSG00000027076	Timm10	0.0229763	-0.609854
ENSMUSG00000020549	Elac2	0.0107066	-0.609439
ENSMUSG00000030189	Ybx3	0.0106911	-0.608055
ENSMUSG00000022724	Riox2	0.0424893	-0.60786
ENSMUSG00000026798	Coq4	0.000717524	-0.60786
ENSMUSG00000026103	Gls	0.00452715	-0.606372
ENSMUSG00000024997	Prdx3	0.0320947	-0.605921
ENSMUSG00000030602	Pak4	0.0408748	-0.604966
ENSMUSG00000028792	Ak2	0.0384871	-0.604706
ENSMUSG00000022807	Osbpl11	0.0146563	-0.604572
ENSMUSG00000037251	Pomk	0.00943203	-0.604094
ENSMUSG00000000811	Txnrd3	0.00745539	-0.60325
ENSMUSG00000029028	Lrrc47	0.00672734	-0.60307
ENSMUSG00000024436	Mrps18b	0.0116568	-0.602863
ENSMUSG00000038697	Taf5l	0.000234898	-0.601042
ENSMUSG00000039753	Fbxl5	6.55567e-05	-0.599678
ENSMUSG00000039703	Nploc4	0.00581345	-0.599645
ENSMUSG00000037375	Hhat	0.0383893	-0.599622
ENSMUSG00000022952	Runx1	0.0212937	-0.598996
ENSMUSG00000041199	Rpusd1	0.0407744	-0.598204
ENSMUSG00000041028	Ghitm	0.00973017	-0.598022
ENSMUSG00000035078	Mtmr9	0.0210383	-0.597212
ENSMUSG00000067148	Polr1c	0.00506547	-0.595261
ENSMUSG00000038500	Prr3	0.0131743	-0.593847
ENSMUSG00000029635	Cdk8	0.0103965	-0.592385
ENSMUSG00000057541	Pus7	0.0265767	-0.592086
ENSMUSG00000046562	Unc119b	0.000161107	-0.591997
ENSMUSG00000025980	Hspd1	0.0165448	-0.591094
ENSMUSG00000066415	Msl2	0.0209039	-0.590408
ENSMUSG00000049521	Cdc42ep1	0.00845158	-0.586615
ENSMUSG00000001440	Kpnb1	0.0341282	-0.585978
ENSMUSG00000062075	Lmnb2	0.0212937	-0.585806
ENSMUSG00000000916	Nsun5	0.00366299	-0.585604
ENSMUSG00000039000	Ube3c	0.0059094	-0.584652
ENSMUSG00000022234	Cct5	0.00335119	-0.584394
ENSMUSG00000020402	Vdac1	0.0470203	-0.584185
ENSMUSG00000026283	Ing5	0.011924	-0.583055
ENSMUSG00000038759	Nup205	0.0369749	-0.583042
ENSMUSG00000028955	Vamp3	0.00486783	-0.582275
ENSMUSG00000041815	Poldip3	2.03769e-05	-0.582181
ENSMUSG00000029507	Pus1	0.00151593	-0.580381
ENSMUSG00000022476	Polr3h	0.0479435	-0.579509
ENSMUSG00000039356	Exosc2	0.00056766	-0.57861
ENSMUSG00000052533	Nup188	0.0196046	-0.57676
ENSMUSG00000004880	Lbr	0.0440707	-0.57583
ENSMUSG00000019082	Slc25a22	0.00274706	-0.575739
ENSMUSG00000030036	Mogs	8.84846e-06	-0.575173
ENSMUSG00000018697	Aatf	0.000385541	-0.57389
ENSMUSG00000030007	Cct7	0.00393433	-0.571348
ENSMUSG00000032058	Ppp2r1b	0.0359445	-0.570984
ENSMUSG00000030505	Prmt3	0.0118438	-0.570253
ENSMUSG00000022557	Bop1	0.00210574	-0.568846
ENSMUSG00000031917	Nip7	0.00573436	-0.568781
ENSMUSG00000036432	Siah2	0.0141369	-0.568548
ENSMUSG00000030539	Sema4b	0.00731686	-0.56821
ENSMUSG00000038604	Ripor1	0.00932811	-0.567806
ENSMUSG00000030880	Polr3e	0.0309574	-0.567683
ENSMUSG00000053730	Tmem39b	0.043279	-0.567252
ENSMUSG00000058355	Abce1	0.0451594	-0.567247
ENSMUSG00000002825	Qtrt1	0.0208657	-0.566531
ENSMUSG00000026869	Psmd5	0.0417738	-0.564548
ENSMUSG00000021149	Gtpbp4	0.0273648	-0.564009
ENSMUSG00000028495	Rps6	0.0440707	-0.563798
ENSMUSG00000025139	Tollip	0.00100657	-0.563522
ENSMUSG00000030057	Cnbp	0.0206894	-0.563458
ENSMUSG00000079614	Seh1l	0.0251363	-0.563166
ENSMUSG00000025264	Tsr2	0.0138379	-0.562873
ENSMUSG00000010048	Ifrd2	0.022364	-0.56162
ENSMUSG00000025225	Nfkb2	0.027794	-0.561431
ENSMUSG00000022698	Naa50	0.0353999	-0.559341
ENSMUSG00000014226	Cacybp	0.0309574	-0.558925
ENSMUSG00000048807	Slc35e4	0.0379021	-0.558253
ENSMUSG00000022394	L3mbtl2	0.0099771	-0.557508
ENSMUSG00000078517	Emc1	0.019892	-0.556059
ENSMUSG00000027787	Nmd3	0.0455384	-0.555886
ENSMUSG00000041346	Wrap53	0.00140144	-0.555734
ENSMUSG00000031960	Aars	0.00071232	-0.554895
ENSMUSG00000002718	Cse1l	0.00884953	-0.554868
ENSMUSG00000000171	Sdhd	0.0391764	-0.554018
ENSMUSG00000055044	Pdlim1	0.0245205	-0.553861
ENSMUSG00000037295	Ldlrap1	0.00463615	-0.551996
ENSMUSG00000040774	Cept1	0.0117169	-0.551759
ENSMUSG00000022969	Il10rb	0.0452589	-0.551573
ENSMUSG00000029777	Gars	0.000277038	-0.550929
ENSMUSG00000069844	Sco1	0.0405534	-0.550418
ENSMUSG00000038212	Mfsd14b	0.0370209	-0.547469
ENSMUSG00000026019	Wdr12	0.00601133	-0.547196
ENSMUSG00000061024	Rrs1	0.00912312	-0.545658
ENSMUSG00000026917	Wdr5	0.00252729	-0.545487
ENSMUSG00000020706	Ftsj3	0.0383199	-0.545312
ENSMUSG00000026922	Agpat2	0.00375723	-0.545158
ENSMUSG00000031256	Cstf2	0.0353999	-0.545076
ENSMUSG00000040688	Tbl3	0.00303352	-0.542708
ENSMUSG00000073775	Kti12	0.00185194	-0.542092
ENSMUSG00000022407	Adsl	0.00601133	-0.542006
ENSMUSG00000057561	Eif1a	0.0155887	-0.541684
ENSMUSG00000001473	Tubb6	0.00476897	-0.541511
ENSMUSG00000063576	Klhdc3	0.00459032	-0.540961
ENSMUSG00000009470	Tnpo1	0.00886666	-0.540485
ENSMUSG00000036966	Spryd3	0.00340625	-0.538913
ENSMUSG00000042729	Wdr74	0.00176621	-0.538901
ENSMUSG00000033272	Slc35a4	7.12705e-06	-0.538539
ENSMUSG00000024165	Hn1l	0.00463615	-0.53846
ENSMUSG00000062116	Zfp954	0.0445541	-0.538377
ENSMUSG00000024927	Rela	0.00860554	-0.536628
ENSMUSG00000026753	Ppp6c	0.000954454	-0.535988
ENSMUSG00000020114	Cand1	0.0371076	-0.535653
ENSMUSG00000025393	Atp5b	0.00178648	-0.535451
ENSMUSG00000035596	Mboat7	0.000373364	-0.535082
ENSMUSG00000000001	Gnai3	0.00868079	-0.534782
ENSMUSG00000029073	Cptp	0.00577884	-0.532838
ENSMUSG00000042650	Alkbh5	0.0144995	-0.53275
ENSMUSG00000028436	Dcaf12	0.0071806	-0.532024
ENSMUSG00000040928	S100pbp	0.0235104	-0.531831
ENSMUSG00000049354	Dcaf7	0.000963598	-0.53142
ENSMUSG00000027134	Lpcat4	0.0120757	-0.530565
ENSMUSG00000071644	Eef1g	0.0479834	-0.530273
ENSMUSG00000015176	Nolc1	0.0391025	-0.528852
ENSMUSG00000001123	Lgals9	0.00609817	-0.528235
ENSMUSG00000024360	Etf1	0.00948697	-0.52734
ENSMUSG00000075419	Dolk	0.0202353	-0.526727
ENSMUSG00000044786	Zfp36	0.0415297	-0.526468
ENSMUSG00000023953	Polh	0.0241726	-0.52556
ENSMUSG00000021868	Ppif	0.0486439	-0.525217
ENSMUSG00000029344	Tpst2	0.00679846	-0.523162
ENSMUSG00000059486	Kbtbd2	0.0153667	-0.522643
ENSMUSG00000078578	Ube2d3	0.0372387	-0.522504
ENSMUSG00000053774	Ubxn7	0.0174571	-0.521847
ENSMUSG00000026123	Plekhb2	0.00175627	-0.519556
ENSMUSG00000022849	Hspbap1	0.0288127	-0.51927
ENSMUSG00000029265	Dr1	0.00349931	-0.518252
ENSMUSG00000037594	BC022687	0.0416737	-0.518117
ENSMUSG00000046139	Patl1	0.0396193	-0.517691
ENSMUSG00000006273	Atp6v1b2	0.00472378	-0.517161
ENSMUSG00000030662	Ipo5	0.00520435	-0.516872
ENSMUSG00000028873	Cdca8	0.0445947	-0.516746
ENSMUSG00000026202	Tuba4a	0.0108375	-0.51661	YES
ENSMUSG00000038482	Tfdp1	0.0138899	-0.516127
ENSMUSG00000037204	Atg101	0.0202232	-0.515466
ENSMUSG00000027628	Aar2	0.0379734	-0.515058
ENSMUSG00000032279	Idh3a	0.00274706	-0.514933
ENSMUSG00000057113	Npm1	0.0084058	-0.51447
ENSMUSG00000026112	Coa5	0.0475644	-0.513137
ENSMUSG00000063358	Mapk1	0.000575853	-0.51303
ENSMUSG00000027999	Pla2g12a	0.0225457	-0.511692
ENSMUSG00000043067	Dpy19l1	0.0196046	-0.511552
ENSMUSG00000025485	Ric8a	0.00246903	-0.511038
ENSMUSG00000034189	Hsdl1	0.00280661	-0.510838
ENSMUSG00000007739	Cct4	0.00610583	-0.510319
ENSMUSG00000017776	Crk	0.0235881	-0.509939
ENSMUSG00000022752	Tomm70a	0.0237643	-0.508883
ENSMUSG00000029169	Dhx15	0.0223127	-0.50848
ENSMUSG00000043432	Leng9	0.0475644	-0.508014
ENSMUSG00000025439	Clns1a	0.0158314	-0.50795
ENSMUSG00000028811	Yars	0.00244064	-0.507822
ENSMUSG00000028330	Ncbp1	0.00163869	-0.507777
ENSMUSG00000001416	Cct3	0.024678	-0.507615
ENSMUSG00000028252	Ccnc	0.0403515	-0.507071
ENSMUSG00000042590	Ipo11	0.0293106	-0.506861
ENSMUSG00000049287	Iba57	0.0144794	-0.506306
ENSMUSG00000022391	Rangap1	0.0100262	-0.50623
ENSMUSG00000024312	Wdr46	0.0334066	-0.50581
ENSMUSG00000027498	Cstf1	0.00333527	-0.505399
ENSMUSG00000031697	Orc6	0.0102443	-0.505348
ENSMUSG00000023156	Rpp14	0.0159445	-0.505241
ENSMUSG00000029415	Sdad1	0.0199094	-0.505222
ENSMUSG00000022744	Cldnd1	0.0320697	-0.505181
ENSMUSG00000095567	Noc2l	0.00316235	-0.504266
ENSMUSG00000003438	Timm50	0.0270978	-0.501751
ENSMUSG00000057497	Fam136a	0.00324792	-0.501494
ENSMUSG00000058587	Tmod3	0.0145843	-0.501428
ENSMUSG00000037316	Bag4	0.0332129	-0.501054
ENSMUSG00000028102	Pex11b	0.0485165	-0.500938
ENSMUSG00000000148	Brat1	0.00672734	-0.500167
ENSMUSG00000040731	Eif4h	0.00178686	-0.500129
ENSMUSG00000033294	Noc4l	0.000829911	-0.499966
ENSMUSG00000035764	Fbxo45	0.015916	-0.499213
ENSMUSG00000002984	Tomm40	0.0354838	-0.498952
ENSMUSG00000030718	Ppme1	0.000324132	-0.498859
ENSMUSG00000021518	Ptdss1	0.00736486	-0.496508
ENSMUSG00000025428	Atp5a1	0.0117078	-0.495888
ENSMUSG00000020899	Pfas	0.0319044	-0.495755
ENSMUSG00000029196	Tada2b	0.0044498	-0.495398
ENSMUSG00000047714	Ppp1r2	0.0315455	-0.494963
ENSMUSG00000001909	Trmt1	0.0256517	-0.494886
ENSMUSG00000020741	Cluh	0.0150275	-0.493632
ENSMUSG00000056305	Usp39	0.0175721	-0.493537
ENSMUSG00000029147	Ppm1g	0.00221717	-0.492551
ENSMUSG00000014349	Ube2z	0.0115037	-0.491861
ENSMUSG00000000399	Ndufa9	0.0173521	-0.491109
ENSMUSG00000050697	Prkaa1	0.044948	-0.491
ENSMUSG00000021116	Eif2s1	0.0226057	-0.490754
ENSMUSG00000002820	Atg4d	0.0451701	-0.490604
ENSMUSG00000042535	Gtpbp1	2.01138e-05	-0.489854
ENSMUSG00000038909	Kat7	0.00869917	-0.489148
ENSMUSG00000029388	Eif2b1	0.0013329	-0.489059
ENSMUSG00000058793	Cds2	0.00606061	-0.488434
ENSMUSG00000022682	Rrn3	0.028801	-0.488139
ENSMUSG00000059552	Trp53	0.0180124	-0.487482
ENSMUSG00000049680	Urgcp	0.00143535	-0.487429
ENSMUSG00000042305	Tmem183a	0.00689562	-0.484583
ENSMUSG00000025358	Cdk2	0.000448745	-0.484344
ENSMUSG00000071645	Tut1	0.00452715	-0.483996
ENSMUSG00000023021	Cers5	0.0137741	-0.482387
ENSMUSG00000057147	Dph6	0.027202	-0.481975
ENSMUSG00000026134	Prim2	0.0324571	-0.480663
ENSMUSG00000057134	Ado	0.0107192	-0.479889
ENSMUSG00000033793	Atp6v1h	0.013873	-0.479721
ENSMUSG00000030870	Ubfd1	0.0474772	-0.479388
ENSMUSG00000078652	Psme3	0.000490509	-0.479203
ENSMUSG00000046791	Riox1	0.022309	-0.478942
ENSMUSG00000036160	Surf6	0.0210394	-0.47874
ENSMUSG00000017715	Pgs1	0.016769	-0.478248
ENSMUSG00000021276	Cinp	0.0125933	-0.476677
ENSMUSG00000030224	Strap	0.0394302	-0.475265
ENSMUSG00000032244	Fem1b	0.0320697	-0.475264
ENSMUSG00000049922	Slc35c1	0.0086311	-0.475261
ENSMUSG00000006390	Elovl1	0.00857919	-0.474657
ENSMUSG00000021048	Mthfd1	0.014237	-0.474172
ENSMUSG00000024359	Hspa9	0.0493196	-0.474014
ENSMUSG00000056076	Eif3b	0.0134154	-0.470021
ENSMUSG00000017802	Retreg3	0.0067316	-0.470016
ENSMUSG00000004393	Ddx56	0.0445947	-0.467038
ENSMUSG00000028099	Polr3c	0.00443785	-0.466921
ENSMUSG00000010045	Tmem115	0.0272845	-0.466471
ENSMUSG00000038806	Sde2	0.00445181	-0.46597
ENSMUSG00000024949	Sf1	0.0179417	-0.465906
ENSMUSG00000050144	Slc25a44	0.0185429	-0.465725
ENSMUSG00000030942	Thumpd1	0.0245194	-0.465633
ENSMUSG00000027367	Stard7	0.0248271	-0.46556
ENSMUSG00000021771	Vdac2	0.041637	-0.465136
ENSMUSG00000043683	Fem1a	0.00548886	-0.465082
ENSMUSG00000041837	Pdcd7	0.000706072	-0.463868
ENSMUSG00000042709	Atpaf2	0.00128911	-0.463533
ENSMUSG00000033728	Lrrc14	0.00151593	-0.463249
ENSMUSG00000030374	Strn4	0.00850693	-0.461283
ENSMUSG00000038633	Degs1	0.0185599	-0.460912
ENSMUSG00000018040	Rrp7a	0.00462005	-0.460663
ENSMUSG00000032601	Prkar2a	0.0110632	-0.460116
ENSMUSG00000031527	Eri1	0.0292028	-0.458878
ENSMUSG00000032806	Slc10a3	0.00852102	-0.458571
ENSMUSG00000019261	Map1s	0.00129073	-0.458403
ENSMUSG00000001783	Rtcb	0.0127567	-0.457836
ENSMUSG00000038957	Edc3	0.0182271	-0.457088
ENSMUSG00000032120	C2cd2l	0.0453268	-0.456849
ENSMUSG00000003131	Pafah1b2	0.00334296	-0.45672
ENSMUSG00000013698	Pea15a	0.00185697	-0.455428
ENSMUSG00000032434	Cmtm6	0.0474259	-0.455057
ENSMUSG00000026159	Agfg1	0.0193957	-0.454688
ENSMUSG00000001054	Rmnd5b	0.0283845	-0.454135
ENSMUSG00000033047	Eif3l	2.99206e-05	-0.45401
ENSMUSG00000031826	Usp10	0.0192093	-0.453942
ENSMUSG00000024833	Pola2	0.01866	-0.453346
ENSMUSG00000047832	Cdca4	0.00147828	-0.452658
ENSMUSG00000039275	Foxk2	0.0115478	-0.452025
ENSMUSG00000020349	Ppp2ca	0.00985544	-0.450152
ENSMUSG00000022336	Eif3e	0.0412234	-0.449468
ENSMUSG00000048170	Mcmbp	0.0156425	-0.449057
ENSMUSG00000026960	Arl6ip6	0.0267952	-0.447634
ENSMUSG00000026856	Dolpp1	0.0123005	-0.447309
ENSMUSG00000015733	Capza2	0.0451575	-0.447077
ENSMUSG00000002458	Rgs19	0.033877	-0.446434
ENSMUSG00000027079	Clp1	0.0110632	-0.446378
ENSMUSG00000019295	Tmem129	0.012724	-0.444908
ENSMUSG00000006134	Crkl	0.0255394	-0.444832
ENSMUSG00000063888	Rpl7l1	0.0148248	-0.444814
ENSMUSG00000005506	Celf1	0.000117591	-0.443927
ENSMUSG00000001910	Nacc1	0.0171025	-0.443317
ENSMUSG00000020777	Acox1	0.0396194	-0.44264
ENSMUSG00000025981	Coq10b	0.036763	-0.442162
ENSMUSG00000020079	Supv3l1	0.0107479	-0.44208
ENSMUSG00000031948	Kars	0.00632829	-0.442078
ENSMUSG00000047777	Phf13	0.00857919	-0.440951
ENSMUSG00000030682	Cdipt	0.00872868	-0.440754
ENSMUSG00000018848	Rars	0.0115849	-0.439969
ENSMUSG00000079104	Prps1l3	0.0370209	-0.439896
ENSMUSG00000027509	Rae1	0.00679549	-0.437269
ENSMUSG00000052833	Sae1	0.000320735	-0.43701
ENSMUSG00000020918	Kat2a	0.012641	-0.436225
ENSMUSG00000021577	Sdha	0.0387275	-0.435432
ENSMUSG00000029036	Atad3a	0.0367486	-0.435162
ENSMUSG00000021474	Sfxn1	0.0256517	-0.43389
ENSMUSG00000043131	Mob1a	0.0266119	-0.433476
ENSMUSG00000040550	Otud6b	0.0115685	-0.432848
ENSMUSG00000023027	Atf1	0.0439753	-0.431892
ENSMUSG00000020888	Dvl2	0.00881938	-0.431703
ENSMUSG00000027282	Mtch2	0.0308349	-0.429968
ENSMUSG00000051346	Spryd4	0.00541373	-0.429909
ENSMUSG00000015776	Med22	0.0113201	-0.429799
ENSMUSG00000024182	Axin1	0.0340158	-0.429556
ENSMUSG00000049969	Plekhf2	0.0292836	-0.427984
ENSMUSG00000029110	Rnf4	0.0012025	-0.427717
ENSMUSG00000018481	Appbp2	0.0149332	-0.427008
ENSMUSG00000038582	Pptc7	0.049212	-0.426696
ENSMUSG00000003808	Farsa	0.00252469	-0.426334
ENSMUSG00000020346	Mgat1	0.0139642	-0.426064
ENSMUSG00000032867	Fbxw8	0.000846758	-0.424013
ENSMUSG00000028744	Pqlc2	0.0464162	-0.42364
ENSMUSG00000021840	Mapk1ip1l	0.0155066	-0.423265
ENSMUSG00000035495	Tstd2	0.0159674	-0.422096
ENSMUSG00000052997	Uba2	0.00974455	-0.421352
ENSMUSG00000038644	Pold1	0.0282345	-0.4201
ENSMUSG00000025231	Sufu	0.00842393	-0.41968
ENSMUSG00000019792	Trmt11	0.046543	-0.419554
ENSMUSG00000048833	Slc39a9	0.0270261	-0.419424
ENSMUSG00000001285	Myg1	0.0455384	-0.418943
ENSMUSG00000030264	Thumpd3	0.0337584	-0.418763
ENSMUSG00000030060	Hmces	0.0187439	-0.41845
ENSMUSG00000005683	Cs	0.000587649	-0.418353
ENSMUSG00000001847	Rac1	0.0389391	-0.417553
ENSMUSG00000028521	Slc35d1	0.0374703	-0.416212
ENSMUSG00000000275	Trim25	0.00643004	-0.416045
ENSMUSG00000040354	Mars	0.0340158	-0.415272
ENSMUSG00000007564	Ppp2r1a	0.0206818	-0.411824
ENSMUSG00000022614	Lmf2	0.0247207	-0.411294
ENSMUSG00000006418	Rnf114	0.0184028	-0.410629
ENSMUSG00000032059	Alg9	0.0417738	-0.410552
ENSMUSG00000016554	Eif3d	0.0459347	-0.409791
ENSMUSG00000021737	Psmd6	0.0435936	-0.40905
ENSMUSG00000020257	Wdr82	0.00105906	-0.408861
ENSMUSG00000022389	Tef	0.0395382	-0.408704
ENSMUSG00000004069	Dnaja3	0.0208011	-0.408569
ENSMUSG00000047824	Pygo2	0.00250202	-0.408291
ENSMUSG00000028277	Ube2j1	0.00603752	-0.4068
ENSMUSG00000042079	Hnrnpf	0.00588818	-0.406486
ENSMUSG00000036282	Naa30	0.0281809	-0.406024
ENSMUSG00000068922	Msto1	0.0294475	-0.405626
ENSMUSG00000036285	Noa1	0.0217737	-0.404364
ENSMUSG00000029034	Ints11	0.000587649	-0.402244
ENSMUSG00000059316	Slc27a4	0.00943203	-0.399873
ENSMUSG00000003166	Dgcr2	0.00845158	-0.399057
ENSMUSG00000003099	Ppp5c	0.00943203	-0.398159
ENSMUSG00000031974	Abcb10	0.0427427	-0.396646
ENSMUSG00000060681	Slc9a6	0.0191395	-0.39623
ENSMUSG00000049091	Sephs2	0.00333527	-0.395829
ENSMUSG00000029020	Mfn2	0.0243276	-0.395098
ENSMUSG00000048429	Timm29	0.0159219	-0.392768
ENSMUSG00000029550	Sppl3	0.0349243	-0.390857
ENSMUSG00000025651	Uqcrc1	0.0477188	-0.390689
ENSMUSG00000070730	Rmdn3	0.01222	-0.389244
ENSMUSG00000031605	Klhl2	0.0344957	-0.387206
ENSMUSG00000038612	Mcl1	0.0039928	-0.386934
ENSMUSG00000028409	Smu1	0.0237643	-0.38618
ENSMUSG00000036955	Kif1bp	0.00424555	-0.385947
ENSMUSG00000003348	Mob3a	0.0225403	-0.385725
ENSMUSG00000024764	Naa40	0.00940441	-0.385439
ENSMUSG00000078908	Mon1b	0.0392329	-0.384662
ENSMUSG00000028646	Rragc	0.0125066	-0.384657
ENSMUSG00000020570	Sypl	0.0336887	-0.384494
ENSMUSG00000007338	Mrpl49	0.00672734	-0.382888
ENSMUSG00000031792	Usb1	0.0170177	-0.381777
ENSMUSG00000038848	Ythdf1	0.00324792	-0.378985
ENSMUSG00000026600	Soat1	0.0302353	-0.377972
ENSMUSG00000034432	Cops8	0.0415818	-0.377054
ENSMUSG00000045538	Ddx28	0.0242376	-0.376423
ENSMUSG00000018736	Ndel1	0.0071806	-0.373725
ENSMUSG00000031901	Dus2	0.0222836	-0.372458
ENSMUSG00000024981	Acsl5	0.00533141	-0.371561
ENSMUSG00000025366	Esyt1	0.0459347	-0.370826
ENSMUSG00000054309	Cpsf3	0.0339509	-0.367365
ENSMUSG00000051396	Gm45902	0.00953831	-0.367317
ENSMUSG00000027247	Arhgap1	0.0255682	-0.367179
ENSMUSG00000023030	Slc11a2	0.0448809	-0.367156
ENSMUSG00000000751	Rpa1	0.0442326	-0.36626
ENSMUSG00000025209	Twnk	0.0196046	-0.365939
ENSMUSG00000024969	Mark2	0.0476114	-0.364364
ENSMUSG00000000568	Hnrnpd	0.0235447	-0.364106
ENSMUSG00000044496	2510039O18Rik	0.0479396	-0.363856
ENSMUSG00000027519	Rab22a	0.0391616	-0.363583
ENSMUSG00000002981	Clptm1	0.00619672	-0.362067
ENSMUSG00000020132	Rab21	0.0235104	-0.362041
ENSMUSG00000031729	Ist1	0.0470203	-0.361774
ENSMUSG00000008604	Ubqln4	0.0206371	-0.360511
ENSMUSG00000057177	Gsk3a	0.0405591	-0.359005
ENSMUSG00000020430	Pes1	0.0171065	-0.356072
ENSMUSG00000000420	Galnt1	0.0383569	-0.355014
ENSMUSG00000020537	Drg2	0.0148397	-0.349315
ENSMUSG00000031575	Ash2l	0.00815164	-0.347833
ENSMUSG00000000711	Rab5b	0.0411483	-0.340539
ENSMUSG00000062203	Gspt1	0.0146299	-0.336723
ENSMUSG00000050017	Pitpnb	0.0375324	-0.33524
ENSMUSG00000033917	Gde1	0.0194556	-0.330036
ENSMUSG00000035575	Utp6	0.0479396	-0.329853
ENSMUSG00000024515	Smad4	0.0404522	-0.328376
ENSMUSG00000020152	Actr2	0.0336887	-0.325999
ENSMUSG00000001924	Uba1	0.0185524	-0.322093
ENSMUSG00000003235	Eif2b5	0.0235253	-0.32055
ENSMUSG00000010392	Gosr1	0.0163572	-0.317824
ENSMUSG00000025786	Zdhhc3	0.042525	-0.312654
ENSMUSG00000050428	Fbxo46	0.0173579	-0.311941
ENSMUSG00000068040	Tm9sf4	0.0400806	-0.307272
ENSMUSG00000074886	Grk6	0.0327944	-0.302972
ENSMUSG00000022426	Josd1	0.0258592	-0.29502

## Sheet: 5. UP, UP&H3K27me3 target 
Ensembl_ID	Gene	FDR	Log2 fold change	Induced by TGF-β in ctrl DSCs?	H3K27me3 target in DSCs? (Nancy et al.)	Overexpressed in Ezh2 cKO DSCs at baseline?	Overexpressed in whole Ezh2 cKO decidua?	Fibroblast activation marker? (Peyser et al.)	Fibroblast activation marker? (Tsukui et al.)	Downregulated during decidualization? (Nancy et al.)
ENSMUSG00000042834	Nrep	1.63e-17	3.06035	YES	YES	YES	YES	YES	YES	YES
ENSMUSG00000029371	Cxcl5	0.000452597	2.1975		YES	YES	YES
ENSMUSG00000041605	5730559C18Rik	1.52e-10	2.08974	YES	YES	YES
ENSMUSG00000032796	Lama1	5.37e-37	2.05938	YES	YES	YES	YES
ENSMUSG00000039004	Bmp6	4.82e-46	1.84242	YES	YES	YES				YES
ENSMUSG00000061535	C1qtnf7	8.29e-14	1.8212	YES	YES	YES	YES			YES
ENSMUSG00000026768	Itga8	3.67e-19	1.36497	YES	YES	YES	YES			YES
ENSMUSG00000025650	Col7a1	1.27e-32	1.36472	YES	YES	YES
ENSMUSG00000056174	Col8a2	1.9e-13	1.33055		YES	YES	YES
ENSMUSG00000043496	Tril	9.17e-11	1.18363	YES	YES	YES	YES			YES
ENSMUSG00000026494	Kif26b	1.82e-07	1.17525	YES	YES	YES	YES		YES	YES
ENSMUSG00000037406	Htra4	0.0447089	0.95747		YES	YES
ENSMUSG00000028919	Arhgef19	2.05e-20	0.903714	YES	YES	YES				YES
ENSMUSG00000042804	Gpr153	7.39e-12	0.88924	YES	YES	YES	YES			YES
ENSMUSG00000069763	Tmem100	5.35e-09	0.885892	YES	YES	YES				YES
ENSMUSG00000036256	Igfbp7	1.2e-12	0.867428	YES	YES	YES			YES	YES
ENSMUSG00000055980	Irs1	0.00149735	0.756901		YES	YES				YES
ENSMUSG00000052981	Ube2ql1	0.00166399	0.755726		YES	YES				YES
ENSMUSG00000039542	Ncam1	6.93e-15	0.749008	YES	YES	YES	YES
ENSMUSG00000031613	Hpgd	9.69e-08	0.732274		YES	YES	YES			YES
ENSMUSG00000003352	Cacnb3	3.1e-10	0.630628	YES	YES	YES	YES			YES
ENSMUSG00000025478	Dpysl4	0.00125749	0.568265		YES	YES				YES
ENSMUSG00000021567	Nkd2	6.67e-05	0.561233		YES	YES			YES	YES
ENSMUSG00000053062	Jam2	0.00147182	0.534458	YES	YES	YES
ENSMUSG00000057315	Arhgap24	0.000212764	0.520776		YES	YES				YES
ENSMUSG00000027230	Creb3l1	4.48e-05	0.480391	YES	YES	YES	YES			YES
ENSMUSG00000060572	Mfap2	0.00292385	0.466979	YES	YES	YES		YES	YES
ENSMUSG00000022469	Rapgef3	0.0125675	0.410628		YES	YES
ENSMUSG00000025969	Nrp2	0.0171118	0.37058	YES	YES	YES			YES	YES
ENSMUSG00000032024	Clmp	0.00361358	0.331549	YES	YES	YES				YES

## Sheet: Notes
Tab 1: UP in TGF-β-tx'd cKO DSCs lists the 638 genes induced by TGF-β in Ezh2 cKO DSCs (FDR<0.05).
Columns C and D list the FDR and log2 of the fold change in expression (compared to untreated Ezh2 cKO DSCs).
Column E indicates whether the gene was also induced by TGF-β in control DSCs (FDR<0.05).
Column F indicates whether the gene was identified as a H3K27me3 target in DSCs by Nancy et al. (JCI, 2018).
Column G indicates whether or not the gene was also overexpressed at baseline in Ezh2 cKO DSCs compared to control DSCs.
Column H indicates whether or not the gene was also overexpressed in whole Ezh2 cKO decidua compared to control decidua (see Supplementary Table 1).
Columns I and J indicate whether or not the gene is an activated fibroblast signature gene as defined by either of two recent studies (see text).
Column K indicates the log2 fold change in expression of the gene in DSCs compared to USCs as determined by our previous analysis by Nancy et al. (JCI, 2018). A value of 0.0 indicates that the gene is not differentially expressed (FDR>=0.05); #N/A means that the gene is not listed in the DSC vs. USC gene set.
These data are employed in the Venn diagrams shown in Figures 4A, 4B, and 4D, and the graphs shown in Figures 5C and Supplemental Figure 4.
Tab 2: UP in TGF-β-tx'd ctrl DSCs lists the 480 genes induced by TGF-β in control DSCs (FDR<0.05).
Columns C and D list the FDR and log2 of the fold change in expression (compared to untreated control DSCs).
Column E indicates whether the gene was also induced by TGF-β in Ezh2 cKO DSCs.
Column F indicates whether the gene was identified as a H3K27me3 target in DSCs by Nancy et al. (JCI, 2018).
Column G indicates the log2 fold change in expression of the gene in DSCs compared to USCs as determined by our previous analysis by Nancy et al. (JCI, 2018). A value of 0.0 indicates that the gene is not differentially expressed (FDR>=0.05); #N/A means that the gene is not listed in the DSC vs. USC gene set.
These data are employed in the Venn diagram shown in Figure 4A and the graphs shown in Figures 5.
Tab 3: UP in cKO DSCs at baseline lists the 741 genes overexpressed in untreated Ezh2 cKO DSCs compared to untreated control DSCs (FDR<0.05).
Columns C and D list the FDR and log2 of the fold change in expression.
Column E indicates whether the gene was identified as a H3K27me3 target in DSCs by Nancy et al. (JCI, 2018).
Column F indicates whether the gene was also overexpressed in whole Ezh2 cKO decidua compared to control decidua (FDR<0.05; see Supplementary Table 1).
These data are employed in the Venn diagrams shown in Figures 4B, 4C and 4D.
Tab 3: DOWN in cKO DSCs at baseline lists the 904 genes underexpressed in untreated Ezh2 cKO DSCs compared to untreated control DSCs (FDR<0.05).
Columns C and D list the FDR and log2 of the fold change in expression.
Column E indicates whether the gene was identified as a H3K27me3 target in DSCs by Nancy et al. (JCI, 2018).
These data are employed in the Venn diagrams shown in Figure 4C.
Tab 5: UP, UP&H3K27me3 target lists the 30 genes that had the shared features of being (1) induced by TGF-β in Ezh2 cKO DSCs; (2) overexpressed in Ezh2 cKO compared to control DSCs at baseline; and (3) H3K27me3 targets in DSCs.
Columns C and D list the FDR and log2 of the fold change in expression in TGF-β treated vs. untreated Ezh2 cKO DSCs.
Column E indicates whether the gene was also induced by TGF-β in control DSCs.
Column F indicates whether the gene was identified as a H3K27me3 target in DSCs by Nancy et al. (JCI, 2018).
Column G indicates whether the gene was also overexpressed at baseline in Ezh2 cKO DSCs compared to control DSCs.
Column H indicates whether the gene was also overexpressed in whole Ezh2 cKO decidua compared to control decidua (see Supplementary Table 1).
Columns I and J indicate whether the gene is an activated fibroblast signature gene as defined by either of two recent studies (see text).
Column K indicates whether the gene is downregulated during decidualization, i.e. whether it is expressed less in DSCs compared to USCs as determined by our previous analysis by Nancy et al. (JCI, 2018). See Tab 1 column K for precise log2 fold change values.
These data genes discussed in the context of Figure 4D.
